# Supplementary material for: Gaining Insights Into Metabolic Networks Using Chemometrics and Bioinformatics: Chronic Kidney Disease as a Clinical Model
Source: Front Mol Biosci. 2021 May 14;8:682559. doi: 10.3389/fmolb.2021.682559 (PMC8163225; doi:10.3389/fmolb.2021.682559)
Supplement: Supplementary file 1 [file Table_1.XLSX]

## Sheet: Sheet1
Type	Feature	Total (ppm)	Absolute axis 1 (ppm)	Absolute axis 2 (ppm)	Relative axis 1 (%)	Relative axis 2 (%)
RPLC-	4-ACETAMIDOBUTANOIC ACID	5091.09	5069.73	21.35	86.92	0.37
RPLC-	6-CARBOXYHEXANOIC ACID	4993.53	4967.42	26.11	85.05	0.45
HILIC+	SHIKIMIC ACID	4676.53	4584.92	91.61	68.39	1.37
RPLC-	BENZALDEHYDE	4531.32	4528.09	3.23	77.25	0.06
RPLC-	6-DEOXY-L-GALACTOSE, L-FUCOSE	4365.76	4344.64	21.12	74.66	0.36
RPLC-	HIPPURIC ACID	4277.1	4130.09	147.02	70.03	2.49
RPLC-	SEBACIC ACID	4200.82	3962.88	237.94	68.08	4.09
RPLC-	INDOXYL SULFATE	4120.27	3971.73	148.54	68.16	2.55
RPLC-	N-ACETYL-DL-METHIONINE	4062.59	3956.55	106.04	68.83	1.84
RPLC-	N-ACETYL-L-PHENYLALANINE	3985.48	3979.76	5.72	67.02	0.1
HILIC+	L-LYSINE	3928.29	38.27	3890.02	0.58	59.04
HILIC+	3-AMINO-4-HYDROXYBENZOIC ACID	3879.68	3879.65	0.03	57.93	0
RPLC-	CITRIC ACID	3734.79	3721.05	13.74	63.5	0.23
HILIC+	3-METHYL-2-OXOVALERIC ACID	3715.87	3672.5	43.37	53.83	0.64
RPLC-	MALEIC ACID	3569.45	3513.02	56.43	61.89	0.99
RPLC-	4-PYRIDOXIC ACID	3532.32	3334.64	197.68	56.35	3.34
RPLC-	N-ACETYL-DL-GLUTAMIC ACID	3490.87	3215.69	275.18	56.35	4.82
RPLC-	ETHYLMALONIC ACID	3490.85	3453.5	37.36	59.94	0.65
RPLC-	2'-DEOXYADENOSINE	3468.15	3448.4	19.75	58.33	0.33
ZICpHILIC-	D-GLUCURONIC ACID	3457.4	3455.81	1.59	78.07	0.04
RPLC+	CAFFEIC ACID	3392.51	3391.64	0.88	89.26	0.02
RPLC+	SUBERIC ACID	3370.89	3364.05	6.84	87.44	0.18
RPLC-	L-TRYPTOPHAN	3272.85	3071.72	201.13	54.6	3.58
HILIC+	THYMINE	3194.55	3156.26	38.29	47.68	0.58
RPLC+	CREATININE	3085.87	3085.87	0.01	82.11	0
RPLC+	ADENOSINE	3068.04	3044.52	23.52	80.03	0.62
RPLC+	CREATINE	3065.23	3032.11	33.11	80.18	0.88
RPLC-	GUANOSINE 3',5'-CYCLIC MONOPHOSPHATE	3000.93	2963.33	37.61	53.37	0.68
RPLC+	mevalonic acid	2992.39	2979.06	13.32	77.67	0.35
RPLC+	FORMYL-L-METHIONYL PEPTIDE	2980.15	2973.41	6.74	78.78	0.18
RPLC+	N-ALPHA-ACETYL-L-ASPARAGINE	2935.66	2856.61	79.05	75.52	2.09
HILIC+	ACETYLCHOLINE	2922.73	2898.44	24.29	43.26	0.36
RPLC+	5'-METHYLTHIOADENOSINE	2880.87	2664.37	216.5	70.78	5.75
RPLC+	KYNURENIC ACID	2874.21	2652.75	221.46	69.08	5.77
ZICpHILIC-	L-(+)-3-METHOXY-4-HYDROXYMANDELIC ACID	2808.69	2737.07	71.62	62.72	1.64
RPLC+	O-ACETYL-L-CARNITINE	2779.64	2774.05	5.59	73.53	0.15
RPLC+	HOMOVANILLIC ACID	2727.26	2723.82	3.44	72.36	0.09
RPLC+	N-ALPHA-ACETYL-L-LYSINE	2719.8	2464.15	255.65	65.79	6.83
HILIC+	L-PROLINE	2678.29	852.07	1826.22	13.12	28.11
HILIC+	L-TERT-LEUCINE	2663.97	2654.49	9.47	38.99	0.14
HILIC+	2-METHYLPROPANOIC ACID	2637.45	2635.56	1.89	38.71	0.03
ZICpHILIC-	D-(+)-XYLOSE	2632.23	2275.32	356.91	53.09	8.33
HILIC+	L-ARGININE	2628.77	0.16	2628.61	0	39.92
ZICpHILIC-	RIBITOL	2621.25	2427.57	193.67	56.61	4.52
HILIC+	SALICYLIC ACID	2617.32	2537.98	79.34	36.52	1.14
ZICpHILIC-	GERANYL PYROPHOSPHATE	2610.08	2423.88	186.21	56.31	4.33
RPLC+	L-ASPARTIC ACID	2594.02	2592.51	1.52	68.12	0.04
ZICpHILIC-	ALPHA-AMINOADIPIC ACID	2584.76	2562.06	22.7	57.97	0.51
RPLC+	N-ACETYL-DL-TRYPTOPHAN	2561.37	2550.26	11.11	66.4	0.29
HILIC+	DEOXYCARNITINE	2534.77	1546.58	988.19	23.92	15.29
RPLC+	5-METHYLCYTOSINE	2496.82	2139.61	357.22	57.95	9.67
RPLC+	N-ACETYLPROLINE	2470.54	2468.7	1.84	63.92	0.05
RPLC+	D-PANTOTHENIC ACID	2449	2447.71	1.3	65.7	0.03
ZICpHILIC-	DAMP	2443.26	2437.72	5.55	55.74	0.13
RPLC+	2-QUINOLINECARBOXYLIC ACID	2428.15	2282.15	146.01	59.43	3.8
HILIC+	DIETHANOLAMINE	2427.2	448.6	1978.6	6.9	30.43
RPLC+	4-AMINOBENZOIC ACID	2418.07	2362.52	55.54	60.73	1.43
RPLC+	5'-CMP	2417.37	2372.96	44.41	62.82	1.18
HILIC+	2-AMINO-2-METHYLPROPANOIC ACID	2413.74	72.9	2340.84	1.1	35.36
RPLC+	GLUTARYLCARNITINE	2410.8	2128.88	281.93	57.66	7.64
RPLC+	O-PHOSPHO-L-SERINE	2343.1	2217.01	126.09	59.11	3.36
HILIC+	GALACTITOL	2336.19	2290.64	45.55	33.59	0.67
RPLC+	ALLANTOIN	2334.28	2322.9	11.37	61.33	0.3
RPLC+	ANDROST-5-ENE-3B,16B,17A-TRIOL	2328.55	2295.59	32.96	60.11	0.86
RPLC+	2-METHYLGLUTARIC ACID	2278.59	2272.6	5.99	58.8	0.15
ZICpHILIC-	3-(4-HYDROXYPHENYL)LACTIC ACID	2277.94	2276.37	1.57	51.41	0.04
ZICpHILIC-	MYO-INOSITOL	2276.85	2239.91	36.94	49.37	0.81
RPLC-	URIC ACID	2267.66	54.08	2213.58	0.93	38.23
RPLC+	MANDELIC ACID	2266.81	2252.87	13.94	58.33	0.36
HILIC+	DOPAMINE	2192.27	0.17	2192.1	0	33.14
RPLC+	N,N-DIMETHYLARGININE	2106.02	2063.31	42.71	55.82	1.16
RPLC+	7A-HYDROXY-DHEA	2087.87	2076.9	10.97	53.8	0.28
ZICpHILIC-	SALICYLAMIDE	2076	1742.43	333.56	38.53	7.38
ZICpHILIC-	3-(4-HYDROXYPHENYL)PYRUVIC ACID	2039.09	1983.12	55.97	47.91	1.35
ZICpHILIC-	L-NORVALINE	1910.11	195.86	1714.25	4.54	39.73
RPLC+	RIBOFLAVIN	1886.04	1885.28	0.75	49.65	0.02
RPLC+	15B-HYDROXYTESTOSTERONE	1885.14	1801.45	83.7	47.33	2.2
ZICpHILIC-	PYRIDINE-2,3-DICARBOXYLATE	1853.13	1732.6	120.53	38.79	2.7
ZICpHILIC-	L-METHIONINE	1839.79	160.85	1678.93	3.76	39.2
ZICpHILIC-	3-METHYLGLUTARIC ACID	1836.25	1800.26	35.99	41.41	0.83
ZICpHILIC-	D-GALACTARIC ACID	1810.6	1685.24	125.36	37.94	2.82
RPLC+	GUANIDOACETIC ACID	1800.66	1785.79	14.87	47.28	0.39
ZICpHILIC-	GULONO-1,4-LACTONE	1796.67	1670.67	126	38.54	2.91
RPLC+	ANDROSTERONE 3A-GLUCURONIDE	1790.08	1705.86	84.22	44.79	2.21
RPLC+	ETIOCHOLANOLONE 3A-GLUCURONIDE	1768.97	1727.85	41.12	45.47	1.08
RPLC+	3-HYDROXYBENZOIC ACID	1746.18	1728.57	17.62	45.45	0.46
ZICpHILIC-	N-CARBAMOYL-BETA-ALANINE	1745.57	1579.07	166.5	36.1	3.81
ZICpHILIC-	ADIPIC ACID	1734.46	1646.03	88.43	38.3	2.06
ZICpHILIC-	N-ACETYL-D-MANNOSAMINE	1724.05	1712.79	11.26	39.77	0.26
ZICpHILIC-	RESORCINOL MONOACETATE	1716.14	1713.56	2.58	40.35	0.06
RPLC+	N-ACETYL-L-LEUCINE	1704.05	1495.43	208.61	39.67	5.53
ZICpHILIC-	5-OXO-L-PROLINE	1679.34	2.21	1677.13	0.05	37.61
HILIC+	L-NORLEUCINE	1675.17	615.05	1060.13	9.34	16.1
HILIC+	LINOLEIC ACID	1650.66	515.77	1134.89	8.26	18.18
ZICpHILIC-	4-HYDROXY-L-PHENYLGLYCINE	1629.74	1272.59	357.15	28.16	7.9
RPLC+	METHYL INDOLE-3-ACETIC ACID	1560.43	1514.22	46.2	39.03	1.19
RPLC+	CAPRYLIC ACID	1538.81	1530.89	7.92	40.77	0.21
RPLC+	ANTHRANILIC ACID	1490.91	1174.57	316.35	30.12	8.11
ZICpHILIC-	MESO-TARTARIC ACID	1485.5	1470.7	14.8	32.82	0.33
RPLC+	FERULIC ACID	1447.89	1436.55	11.34	38.28	0.3
HILIC+	ALPHA-D-GLUCOSE	1381.14	468.92	912.21	7.24	14.09
ZICpHILIC-	SORBIC ACID	1371.9	1137.31	234.59	26.73	5.51
RPLC+	3B,19-DIHYDROXYANDROST-5-EN-17-ONE 3-SULFATE	1348.38	1257.8	90.58	33.96	2.45
RPLC+	INDOLE-3-ACETIC ACID	1340.76	1339.65	1.11	35.99	0.03
RPLC+	3-(2-HYDROXYPHENYL)PROPANOIC ACID	1331.55	1067.18	264.37	27.2	6.74
ZICpHILIC-	1-METHYL-L-HISTIDINE	1271.54	1106.84	164.7	26	3.87
ZICpHILIC-	GLUTARIC ACID	1268.18	1211.13	57.05	28.08	1.32
RPLC+	5-OXO-D-PROLINE	1266.64	1247.53	19.11	32.97	0.51
ZICpHILIC-	CITRULLINE	1265.87	1265.84	0.02	30.03	0
ZICpHILIC-	OPHTHALMIC ACID	1262.21	447.97	814.24	9.94	18.06
RPLC+	CHOLINE	1259.41	910.59	348.82	24.03	9.21
ZICpHILIC-	ALLOSE	1255.41	928.45	326.96	21.71	7.64
ZICpHILIC-	SUCROSE	1219.2	1162.2	57	27.11	1.33
ZICpHILIC-	N-AMIDINO-L-ASPARTIC ACID	1172.81	1172.71	0.09	26.06	0
ZICpHILIC-	GLUCONIC ACID	1085.58	1084.05	1.53	24.02	0.03
ZICpHILIC-	CITRAMALIC ACID	1078.07	1077.61	0.46	25.32	0.01
RPLC+	L-CYSTINE	1053.63	24.61	1029.02	0.68	28.28
HILIC+	D-GLUCURONOLACTONE	1001	655.66	345.34	9.39	4.94
ZICpHILIC-	MANNITOL	997.54	523.6	473.95	12.05	10.91
ZICpHILIC-	2-OXOADIPATE	977.33	972.6	4.74	21.44	0.1
RPLC+	L-THREONINE	965.76	181.58	784.18	5.07	21.91
RPLC+	BETAINE	953.66	924.81	28.85	24.93	0.78
ZICpHILIC-	L-KYNURENINE	938.37	472	466.37	10.93	10.8
ZICpHILIC-	5-AMINOLEVULINIC ACID	929.5	273.73	655.76	6.48	15.51
RPLC-	THYROXINE	904.45	830.12	74.32	14.4	1.29
ZICpHILIC-	L-LEUCINE	899.05	241.36	657.69	5.47	14.9
RPLC+	L-VALINE	884.17	37.53	846.65	1.01	22.74
ZICpHILIC-	D-SACCHARIC ACID	881.23	871.31	9.92	19.14	0.22
RPLC+	1-AMINOCYCLOPROPANE-1-CARBOXYLIC ACID	873.88	799.3	74.59	21.39	2
RPLC-	MELATONIN	870.39	694.64	175.75	12.63	3.2
HILIC+	STEAROYL ETHANOLAMIDE	850.13	38.62	811.51	0.59	12.46
ZICpHILIC-	MYRISTIC ACID	842.36	4.65	837.71	0.1	18.49
RPLC+	THYMIDINE 5'-MONOPHOSPHATE	820.61	684.64	135.97	20.74	4.12
ZICpHILIC-	OMEGA-HYDROXYDODECANOIC ACID	819.72	295.09	524.62	7.14	12.7
RPLC+	LAURIC ACID	813.89	7.99	805.9	0.2	20.66
ZICpHILIC-	N-METHYL-D-ASPARTIC ACID	811.11	151.56	659.54	3.52	15.31
RPLC-	2-HYDROXY-4-(METHYLTHIO)BUTYRIC ACID	789.23	24.82	764.41	0.45	13.81
ZICpHILIC-	3',5'-CYCLIC AMP	774.31	291.76	482.55	6.84	11.31
RPLC-	ISOCITRIC ACID	759.3	517.78	241.53	9.52	4.44
ZICpHILIC-	N-ACETYLGLYCINE	716.55	0.08	716.47	0	16.17
RPLC+	L-GLUTAMINE	666.39	420.48	245.91	11.53	6.75
RPLC-	CORTISONE	651.55	31.4	620.14	0.57	11.27
RPLC+	L-CARNITINE	646.88	506.69	140.19	14.12	3.91
HILIC+	D-(+)-CELLOBIOSE	646.73	637.16	9.58	9.7	0.15
RPLC+	XANTHOSINE	640.02	619.76	20.26	17.22	0.56
RPLC-	(2-AMINOETHYL)PHOSPHONIC ACID	639.37	6.99	632.38	0.12	11.29
RPLC-	L-PHENYLALANINE	634.14	570.83	63.31	10.29	1.14
ZICpHILIC-	(-)-EPINEPHRINE, R-(-)-adrenalin	612.89	609.1	3.79	14.19	0.09
RPLC+	DEOXYRIBOSE	611.36	606.71	4.65	16.84	0.13
RPLC-	ITACONIC ACID	610.24	596.81	13.43	10.55	0.24
RPLC+	BILIVERDIN	607.55	593.5	14.05	16.82	0.4
RPLC+	L-ASPARAGINE	587.78	5.09	582.69	0.14	15.93
RPLC+	L-ALANINE	577.34	1.08	576.26	0.03	15.66
RPLC+	L-ORNITHINE	577.3	30.99	546.31	0.84	14.86
ZICpHILIC-	BILIRUBIN	567.74	542.67	25.07	13.56	0.63
RPLC-	4-COUMARATE	546.61	294.57	252.04	5.24	4.48
RPLC+	ANDROST-5-ENE-3B,16A,17A-TRIOL	534.17	409.17	124.99	10.76	3.29
ZICpHILIC-	L-PIPECOLIC ACID	531.22	24.73	506.49	0.57	11.76
RPLC-	PHENYLACETIC ACID	528.74	241.94	286.8	4.49	5.32
RPLC+	5B-ANDROSTANE-3B,17A-DIOL	526.08	465.22	60.86	12.62	1.65
RPLC-	PREGNENOLONE SULFATE	518.46	197.88	320.58	3.56	5.77
RPLC-	ALPHA-KETOGLUTARIC ACID	513.17	454.41	58.76	7.83	1.01
RPLC+	5B-DIHYDROCORTISONE	507.23	387.86	119.37	10.64	3.27
RPLC+	7A-HYDROXYTESTOSTERONE	505.48	386.65	118.82	10.52	3.23
RPLC-	3ALPHA-HYDROXY-5BETA-CHOLANATE	502.41	38.68	463.73	0.69	8.32
RPLC+	L-HOMOCYSTEINE THIOLACTONE	499.8	353.87	145.93	9.76	4.03
RPLC+	L-HISTIDINE	477.45	160.85	316.59	4.27	8.41
RPLC-	HYPOXANTHINE	472.18	467.31	4.87	8.39	0.09
RPLC+	RAC-GLYCEROL 1-MYRISTATE	466.8	84.54	382.27	2.19	9.9
RPLC-	CORTISOL	463.35	35.9	427.45	0.65	7.74
ZICpHILIC-	BENZOIC ACID	453.62	223.23	230.39	5.25	5.42
ZICpHILIC-	NERVONIC ACID	445.03	442.5	2.53	10.7	0.06
ZICpHILIC-	1,2-DIDECANOYL-SN-GLYCERO-3-PHOSPHOCHOLINE	434.55	365.32	69.23	9.12	1.73
RPLC+	L-ISOLEUCINE	421.04	157.92	263.12	4.23	7.04
RPLC+	20A-DIHYDROCORTISONE	407.38	76.08	331.29	2.09	9.08
RPLC-	2,3-DIHYDROXYBENZOIC ACID	386.85	386.06	0.78	7.15	0.01
RPLC+	(S)-LACTIC ACID	371.89	10.74	361.15	0.3	10
ZICpHILIC-	1-OLEOYL-RAC-GLYCEROL	363.28	19.66	343.62	0.44	7.65
RPLC+	PHOSPHOCREATINE	361.4	224.17	137.23	6.27	3.84
ZICpHILIC-	PROPENOIC ACID	345.18	218.58	126.6	5.23	3.03
RPLC+	NICOTINAMIDE	338.54	326.43	12.11	8.77	0.33
ZICpHILIC-	D-ASPARTIC ACID	300.28	19.72	280.57	0.46	6.51
RPLC+	CYTIDINE 2',3'-CYCLIC MONO-PHOSPHATE	238.89	67.51	171.38	1.93	4.9
RPLC-	DEOXYCHOLIC ACID	225.06	21.46	203.6	0.41	3.87
ZICpHILIC-	L-CYSTEIC ACID	208.73	47.24	161.49	1.07	3.66
HILIC+	TAURINE	200.26	6.07	194.19	0.09	2.89
ZICpHILIC-	L-GLUTAMIC ACID	193.04	94.05	98.99	2.21	2.33
ZICpHILIC-	D-(+)-RAFFINOSE	190.6	123.8	66.8	2.93	1.58
RPLC-	RETINOIC ACID	185.64	178.79	6.86	3.12	0.12
RPLC+	INOSINE	174.61	171.24	3.36	5.1	0.1
ZICpHILIC-	STACHYOSE	171.46	106.37	65.1	2.51	1.54
RPLC+	DHEAS	166.11	13.66	152.45	0.38	4.28
ZICpHILIC-	METHYL BETA-D-GALACTOSIDE	154.24	23.76	130.49	0.58	3.19
RPLC+	3-METHYLHISTAMINE	132.15	0	132.15	0	3.63
RPLC+	GLYCOCHOLIC ACID	131.56	48.54	83.01	1.3	2.22
RPLC+	11B-HYDROXYEPIANDROSTERONE	131	130.3	0.71	3.48	0.02
RPLC+	NONANOIC ACID	128.72	80.22	48.5	2.19	1.32
HILIC+	TYRAMINE	126.96	6.58	120.38	0.11	1.98
ZICpHILIC-	INOSINE 5'-DIPHOSPHATE (IDP)	124.95	0.71	124.24	0.02	2.93
RPLC+	CORTICOSTERONE	122.35	4.15	118.2	0.11	3.21
HILIC+	CYTIDINE 5'-DIPHOSPHOCHOLINE	121.08	47.13	73.95	0.69	1.09
RPLC+	3-METHOXY-L-TYROSINE	92.83	92.38	0.45	3.22	0.02
RPLC+	CHOLIC ACID	75.03	1.55	73.48	0.04	2.04
ZICpHILIC-	N-ACETYL-L-ASPARTIC ACID	60.74	36.93	23.81	0.81	0.52
RPLC-	2',4'-DIHYDROXYACETOPHENONE	60.1	58.96	1.14	1.12	0.02
HILIC+	D-(+)-GALACTOSE	58.86	55.26	3.6	0.91	0.06
HILIC+	BUTANOIC ACID	41.63	18.94	22.69	0.29	0.35
RPLC+	SEROTONIN	38.81	13.04	25.77	0.34	0.66
ZICpHILIC-	URIDINE	35.77	0.39	35.38	0.01	0.83
RPLC+	CAFFEINE	33.16	7.89	25.27	0.23	0.72
RPLC+	LAUROYLCARNITINE	33.16	25.47	7.69	0.73	0.22
RPLC+	11-DEOXYCORTISOL	22.38	11.6	10.78	0.31	0.29
RPLC+	GLYCOURSODEOXYCHOLIC ACID	21.84	21.72	0.13	0.59	0
RPLC-	GLYCOCHENODEOXYCHOLATE	18.9	4.3	14.61	0.08	0.26
ZICpHILIC-	XANTHINE	13.18	12.89	0.29	0.37	0.01
ZICpHILIC-	NICOTINIC ACID	4.77	4.74	0.03	0.14	0
ZICpHILIC-	1-HYDROXY-2-NAPHTHOATE	4.6	4.42	0.19	0.11	0
RPLC+	URSODEOXYCHOLIC ACID	0.85	0.07	0.78	0	0.02
