# Supplementary material for: Gaining Insights Into Metabolic Networks Using Chemometrics and Bioinformatics: Chronic Kidney Disease as a Clinical Model
Source: Front Mol Biosci. 2021 May 14;8:682559. doi: 10.3389/fmolb.2021.682559 (PMC8163225; doi:10.3389/fmolb.2021.682559)
Supplement: Supplementary file 2 [file Table_2.XLSX]

## Sheet: RPLC+
Compound	Neutral mass (Da)	m/z	Retention time (min)	Chromatographic peak width (min)	Identifications	Isotope Distribution	Accepted Description	Adducts	Formula	Score	Mass Error (ppm)	Isotope Similarity	Retention Time Error (mins)	CTRL_01	CTRL_02	CTRL_03	CTRL_04	CTRL_05	CTRL_06	CTRL_07	CTRL_08	CTRL_09	CTRL_10	CTRL_11	CTRL_12	CTRL_13	CTRL_14	CTRL_15	CTRL_16	CTRL_17	CTRL_18	CTRL_19	CTRL_20	CTRL_21	CTRL_22	CTRL_23	CTRL_24	CTRL_25	CTRL_26	CTRL_27	CTRL_28	CTRL_29	CTRL_30	CTRL_31	CTRL_32	CTRL_33	CTRL_34	CTRL_35	CTRL_36
0.99_135.0029m/z		135.003	0.993717	0.1847	6	100 - 3.39	(S)-LACTIC ACID	M+2Na-H	C3H6O3	50.3	0.00988155	99.3356	0.00371667	101.398	108.308	112.01	114.788	124.042	89.4265	117.524	146.397	128.207	113.725	103.86	116.665	120.556	105.331	115.538	112.226	103.769	100.164	115.528	111.091	115.169	114.772	102.186	140.367	130.85	142.22	114.913	105.716	107.428	105.65	100.362	99.2909	100.74	109.196	126.26	128.274
8.05_324.2541m/z		324.254	8.04603	0.235067	0	100 - 21.6 - 1.71	11B-HYDROXYEPIANDROSTERONE	M+NH4	C19H30O3	43.6	2.53979	98.4697	-0.113967	19.2641	24.8999	7.31555	4.35207	5.40119	7.03657	12.457	13.1621	11.4956	18.2205	14.8873	12.5621	10.1092	23.8422	2.86327	11.2098	10.1246	8.27771	10.0776	11.5191	2.6791	11.9332	7.72622	15.6454	10.3672	10.4397	4.04548	8.79925	5.88706	4.52492	4.59831	12.4988	5.44647	5.31489	6.99618	4.12633
6.45_269.1900m/z		269.19	6.45088	0.503717	6	100 - 19.5 - 9.15	15B-HYDROXYTESTOSTERONE	M+H-2H2O	C19H28O3	41.9	0.166722	93.7419	-0.139117	20.9127	55.1203	33.1247	24.366	15.1384	40.7193	17.3159	16.4476	23.2598	23.8584	19.6642	18.4487	22.4687	9.64903	28.9756	20.098	26.604	37.8142	21.1296	33.1347	27.2035	19.6223	23.8595	54.4031	16.9266	38.7431	41.5447	35.786	40.0399	25.4816	45.1696	38.4507	25.9145	11.9783	26.9641	23.1402
6.42_384.1605n	384.16	407.15	6.41732	0.302233	0	100 - 33 - 30 - 1.22	3B,19-DIHYDROXYANDROST-5-EN-17-ONE 3-SULFATE	M+H-H2O, M+Na	C19H28O6S	38.8	-0.503897	79.7166	0.147317	38.7687	40.5101	47.5675	26.2638	18.6417	68.6885	25.4474	29.8917	30.0714	29.8866	27.7424	21.3159	19.5233	16.4681	36.091	20.7361	35.6502	59.9796	33.8882	25.1667	26.004	27.065	27.1032	72.8959	28.8	50.8002	44.5982	64.348	95.8385	38.2035	53.4548	60.4673	19.6494	16.634	22.6415	30.4099
1.08_143.0815m/z		143.081	1.07767	0.520517	5	100 - 8.68	1-AMINOCYCLOPROPANE-1-CARBOXYLIC ACID	M+ACN+H	C4H7NO2	40.5	-0.316931	96.0251	0.0576667	97.2788	157.021	174.556	99.4214	191.863	120.55	134.346	120.614	100.034	128.156	98.5294	124.718	190.755	163.048	128.554	110.074	79.877	102.635	117.527	186.589	103.572	173.613	90.2862	166.494	118.243	106.874	271.215	128.591	117.544	152.295	125.168	82.3757	92.7343	130.991	156.973	95.8179
6.45_363.2170m/z		363.217	6.45088	0.621283	4	100 - 33	20A-DIHYDROCORTISONE	M+H	C21H30O5	43.9	1.0078	89.9434	-0.0591167	60.9571	76.1907	76.5032	87.0549	64.4795	68.9309	67.0641	54.7856	57.8098	62.2658	52.6663	57.0088	62.1842	59.2602	83.9325	71.5155	84.7485	74.3977	70.222	60.8315	67.1942	58.5686	75.7873	76.5854	90.7921	68.7386	59.1046	77.1083	65.5118	76.5067	98.5536	95.6709	61.563	44.7509	81.5899	59.3868
3.92_146.0575n	146.057	129.054	3.91538	0.856383	6	100 - 53.2 - 1.74 - 0.0197	2-METHYLGLUTARIC ACID	M+H-2H2O, M+H-H2O, M+ACN+H	C6H10O4	37	-3.10376	69.5345	0.0653833	298.176	323.276	262.29	243.411	286.638	246.67	250.979	222.843	232.159	260.223	284.958	233.712	248.79	269.055	265.933	330.747	201.112	236.779	228.838	264.214	271.347	233.139	250.108	411.86	271.828	322.155	307.276	231.335	274.755	229.936	259.317	149.312	182.413	232.107	340.812	254.575
4.17_173.0473n	173.047	174.055	4.16727	0.822767	1	100 - 23.3 - 9.11	2-QUINOLINECARBOXYLIC ACID	M+H-H2O, M+H, M+Na	C10H7NO2	43.3	-2.24103	84.8397	-0.0327333	331.049	351.144	287.887	316.001	313.85	281.238	339.014	274.134	183.03	218.116	248.326	224.349	233.581	243.435	246.83	253.706	282.957	323.349	378.961	268.89	244.681	285.166	313.64	321.814	230.978	366.174	250.664	241.27	550.09	554.493	311.545	283.659	230.427	301.823	177.698	185.436
6.03_131.0499m/z		131.05	6.03112	0.5205	7	100 - 11.7 - 1.13	3-(2-HYDROXYPHENYL)PROPANOIC ACID	M+H-2H2O	C9H10O3	49.4	4.33014	98.4223	0.0211167	169.854	168.224	114.176	153.928	135.78	238.811	190.074	102.766	234.635	155.552	503.042	263.836	183.446	155.967	342.136	132.438	171.917	135.241	223.889	148.367	163.66	335.41	181.741	136.041	109.419	117.683	137.624	137.604	162.639	232.638	129.293	138.309	283.421	136.045	158.17	123.616
4.91_121.0283m/z		121.028	4.90607	0.352633	11	100 - 28.9	SALICYLIC ACID	M+H-H2O	C7H6O3	43.6	-0.552394	83.0452	0.0360667	40.4968	45.4798	34.7509	35.5728	36.5117	39.2125	32.1283	33.7022	40.7663	36.6234	52.7812	28.4428	40.832	32.6486	44.3627	38.9726	31.7851	36.6325	36.8474	32.7552	35.5338	25.9717	37.9465	35.6604	27.8833	37.6414	41.5713	45.2152	47.0191	35.4264	51.8027	29.8841	27.6053	34.1218	40.9132	36.112
2.79_211.0842n	211.084	212.092	2.79038	0.7556	0	100 - 27.8	3-METHOXY-L-TYROSINE, 3-O-METHYL-L-DOPA	M-NH3+H, M+H	C10H13NO4	39.5	-1.12437	86.2171	-0.0796167	224.871	189.079	207.665	188.604	297.828	298.377	183.371	233.702	232.413	153.249	301.067	217.329	198.42	211.589	245.267	242.334	226.589	292.679	190.442	201.525	229.302	212.959	196.218	198.651	241.602	210.941	279.512	301.635	235.757	209.183	200.448	211.409	254.959	231.843	229.378	244.918
0.88_170.0661m/z		170.066	0.876183	0.151117	1	100 - 19.4 - 15.2 - 0.478	3-METHYLHISTAMINE	M+2Na-H	C6H11N3	39.4	-3.16104	79.9675	-0.0138167	184.263	246.39	207.514	219.499	217.823	242.655	211.452	207.072	215.583	232.152	207.361	207.067	216.337	232.745	219.218	234.406	177.033	240.395	227.603	232.288	248.073	193.54	207.767	227.519	213.546	213.15	205.806	191.889	240.754	231.464	209.594	217.471	235.964	233.518	242.168	241.528
3.83_121.0284m/z		121.028	3.83143	0.604517	11	100 - 21.8	4-AMINOBENZOIC ACID	M-NH3+H	C7H7NO2	39.2	-0.0380226	88.2439	0.171433	126.028	78.9367	89.1965	82.8394	128.317	114.625	56.1619	107.893	90.6734	91.3015	101.327	92.9502	60.0306	132.285	108.826	73.9004	78.7676	75.973	78.0127	80.6494	133.206	85.4	90.9238	82.0157	76.9326	144.416	117.09	85.6859	54.5155	64.708	115.644	45.0931	57.3732	69.8073	85.4824	89.5682
4.12_189.0425n	189.043	190.05	4.11688	0.4366	4	100 - 15.6 - 1.37	KYNURENIC ACID	M+H, M+Na	C10H7NO3	43.4	-0.271768	96.215	-0.0631167	263.16	342.866	150.296	113.592	191.59	132.898	141.672	209.253	110.713	138.604	165.595	115.242	129.286	112.3	128.003	152.83	121.545	140.402	112.737	154.73	165.588	191.974	99.4599	171.658	104.689	173.08	211.618	156.418	195.45	174.503	119.477	138.499	127.663	125.348	159.756	153.121
10.80_257.2265m/z		257.227	10.7998	0.3694	1	100 - 20.7 - 1.69 - 0.0406	5B-ANDROSTANE-3B,17A-DIOL	M+H-2H2O	C19H32O2	51.5	0.534048	98.9241	-0.0302	189.217	360.624	259.705	101.555	121.914	124.921	84.6114	295.501	33.3762	163.717	53.2924	98.2143	68.4235	190.93	184.59	196.45	99.7	295.839	52.2124	265.041	523.928	65.1911	66.6838	391.246	180.68	2048.29	165.466	80.9454	64.5536	147.284	174.402	346.982	103.097	55.1512	215.361	134.875
7.83_385.1987m/z		385.199	7.82777	0.654833	4	100 - 43.5 - 13.3 - 3.82	5B-DIHYDROCORTISONE	M+Na	C21H30O5	38.9	0.482101	79.2335	-0.172233	53.0059	72.2334	41.4737	53.2106	52.4168	52.956	40.1437	59.0695	37.8972	48.9723	62.5076	41.6623	42.5232	46.0314	49.9942	45.3557	38.7667	53.07	47.7326	46.3337	41.6758	36.7898	37.5135	57.424	50.4856	98.9309	37.1316	48.2254	57.4023	43.3476	44.7411	36.1462	46.4847	44.6657	41.0423	27.041
1.14_365.0846m/z		365.085	1.14483	0.08395	1	100 - 37.2 - 6.81	5'-CYCLIC MONOPHOSPHATE	M+ACN+H	C9H14N3O8P	36	-3.49378	78.7079	0.0748333	8.82069	5.98702	10.8122	11.7847	8.11626	8.46401	2.68754	5.18424	5.47484	3.83218	5.89013	5.80664	2.08934	6.24981	5.10398	5.55027	5.96792	13.1365	12.3839	7.2256	7.74393	11.1402	9.85041	10.166	3.49261	7.3177	7.91689	7.271	8.79659	8.516	8.87574	5.36099	8.49206	3.78012	3.63644	10.2827
1.16_125.0590n	125.059	170.041	1.16162	0.251867	0	100 - 6.44 - 0.168	5-METHYLCYTOSINE	M+H, M+2Na-H	C5H7N3O	42.3	0.499721	99.6152	0.0316167	112.373	118	117.661	110.567	72.8886	84.597	68.322	80.1741	105.641	69.7381	113.355	76.3899	99.3571	85.4182	79.3255	81.4329	90.0633	90.5651	59.1152	78.3095	77.2572	70.956	106.245	96.8284	93.0595	124.181	85.02	77.1458	110.299	103.888	139.591	70.394	57.4255	92.896	117.283	138.539
3.78_298.0968m/z		298.097	3.78105	0.251883	1	100 - 22.7 - 9.48 - 0.925 - 0.465	5'-METHYLTHIOADENOSINE	M+H	C11H15N5O3S	45.2	-0.267461	91.1376	-0.02895	70.6861	66.3584	54.1872	49.7037	75.7956	64.1603	59.1397	82.4017	47.8966	37.5853	93.9046	45.6234	42.8837	64.4897	67.6721	63.893	77.0102	67.2401	68.1636	92.2513	67.579	68.0673	68.2436	77.3274	71.7721	136.033	79.862	67.1098	75.3192	51.2317	73.4136	54.9362	36.3582	58.0466	46.0048	60.2115
1.43_129.0427n	129.043	130.05	1.43028	1.00747	5	100 - 11.5 - 5.44 - 0.424 - 0.0247 - 0.00828	5-OXO-D-PROLINE	M+H-H2O, M+H, M+Na, 2M+Na	C5H7NO3	38.7	0.728749	90.9429	-0.199717	5868.83	5896.5	5489.81	6540.3	5928.76	6475.48	5694.05	5398.92	7519.05	6825.56	5924.74	5340.6	5307.23	4605.52	5368.56	5776	4531.97	5433.28	4205.5	4154.31	6087.45	4191.75	5615.36	5248.72	5211.86	6863.66	5792.12	5330.27	6687.01	5028.88	6451.64	5076.71	5005.26	5005.46	7132.96	7174.49
7.12_305.2111m/z		305.211	7.12253	0.4366	5	100 - 20.7	7A-HYDROXY-DHEA	M+H	C19H28O3	55.4	-0.159353	97.3763	-0.00746667	25.9525	12.8068	8.63414	2.39279	11.5417	6.8276	2.76637	17.1845	11.7142	12.0535	18.5364	5.01046	4.00084	2.97549	13.9854	10.5846	11.5535	13.0709	4.39869	11.1569	5.6714	5.67369	8.69099	13.7775	7.00372	9.616	10.8434	9.60623	13.9262	27.6474	6.20382	9.19002	8.71135	7.05771	10.8762	7.82535
6.75_305.2113m/z		305.211	6.75313	0.2183	5	100 - 21.2	7A-HYDROXYTESTOSTERONE	M+H	C19H28O3	44.8	0.611753	97.4201	0.0731333	18.1184	6.2509	5.42411	0.11857	13.0421	10.2417	8.3995	9.83732	2.80761	1.88798	3.96659	8.10303	2.78255	1.22685	33.0933	7.49445	8.41414	5.76245	10.0011	7.01385	11.4554	3.30956	3.9904	4.55011	7.05642	8.12689	6.23717	7.45145	7.61344	15.1159	4.23926	6.06382	2.44702	15.4852	7.85648	5.16178
2.39_268.1049m/z		268.105	2.38737	0.436583	4	100 - 55.9	ADENOSINE	M+H	C10H13N5O4	40.7	3.22448	71.6289	0.0173667	22.2253	16.9345	9.99922	17.5258	10.3657	13.4507	9.15297	17.7763	10.8939	12.4261	15.9147	11.8282	15.7859	9.29358	17.3845	14.634	14.7216	9.36223	10.2765	13.7818	9.21807	12.6767	13.9894	15.5289	7.65266	18.2611	12.9812	15.5059	15.8401	13.6551	16.3489	7.65814	9.30547	10.1153	19.1725	14.0144
1.04_181.0331m/z		181.033	1.04408	0.151117	2	100 - 5.66 - 0.451	ALLANTOIN	M+Na	C4H6N4O3	49.9	-0.91167	99.4145	0.00408333	26.5629	34.399	22.8733	22.2777	26.7863	21.5141	22.2335	20.8895	21.6465	40.5975	22.9783	23.7185	25.0201	29.8127	35.127	26.7274	24.2609	24.0558	25.8749	25.8827	31.1429	20.2241	29.9345	31.7113	42.8166	36.7456	34.7559	30.6047	19.7001	29.5899	27.2872	28.5228	16.8498	31.5556	21.5869	28.3596
7.89_289.2156m/z		289.216	7.89493	0.3526	4	100 - 16.5 - 1.06	ANDROST-5-ENE-3B,16A,17A-TRIOL	M+H-H2O	C19H30O3	52.2	-1.8492	94.8088	-0.0150667	84.3431	61.8215	47.7995	49.6747	64.8494	43.4222	60.5381	44.9893	49.9621	85.3787	63.7266	79.5126	50.2299	55.3468	54.8155	47.2276	113.428	49.5809	48.0619	67.0106	61.1555	42.1032	42.1995	56.5572	62.7388	165.711	55.4993	73.6079	48.0183	81.0242	55.2841	76.635	93.4276	43.9847	58.2921	56.1654
6.84_306.2191n	306.219	289.216	6.8371	0.235067	0	100 - 18.1 - 1.52	ANDROST-5-ENE-3B,16B,17A-TRIOL	M+H-H2O, M+H	C19H30O3	57.1	-1.24557	96.4981	-0.0029	36.706	36.1755	51.416	20.5017	33.5649	41.2076	29.3598	40.1313	42.3981	32.1618	56.0161	41.0456	38.0359	37.9166	39.0109	42.9699	38.6192	46.5791	31.4078	36.0781	25.4206	23.522	25.7052	51.8868	33.7793	40.1744	45.6509	30.1734	36.4439	56.8866	26.9931	32.4729	25.2656	28.7605	37.1343	58.5092
8.25_449.2538m/z		449.254	8.24753	0.537317	3	100 - 27.4 - 5.81 - 0.14	ANDROSTERONE 3A-GLUCURONIDE	M+H-H2O	C25H38O8	49.8	0.841374	98.9184	-0.0324667	35.0214	33.4081	31.4554	23.0076	23.7933	21.126	29.6588	29.6969	25.3712	26.9515	25.0058	29.0364	26.9614	31.4544	36.687	34.4073	31.2859	42.1632	25.6922	39.0548	46.1513	31.3943	19.829	53.6364	23.4781	67.0053	20.1942	31.2818	25.4153	41.0502	25.3905	42.6777	20.5749	19.8934	33.9696	20.0268
5.36_121.0283m/z		121.028	5.35947	0.201483	11	100 - 12.2	ANTHRANILIC ACID	M-NH3+H	C7H7NO2	58.4	-1.11894	95.7782	-0.000533333	50.8674	5.47943	43.1706	26.8562	37.1368	22.6157	16.4911	26.9641	29.7523	34.8799	29.5474	41.7871	27.5833	785.016	40.1635	27.8357	29.5335	22.9964	25.9953	26.727	36.7625	24.3313	16.6164	41.2352	16.6916	63.64	42.2057	25.7325	33.0004	18.0264	34.5119	18.644	22.4966	34.3787	39.0351	23.9761
0.99_117.0790n	117.079	140.068	0.993717	0.134317	4	100 - 37.7 - 3	BETAINE	M+Na, 2M+Na	C5H12NO2	39.1	0.366352	75.7083	-0.0162833	1391.51	1599.51	2114.77	994.347	1324.24	1501.82	1642.31	1652.32	1800.85	1713.33	1446.38	1525.18	1948.05	1843.22	1444.4	1268.86	1154.19	1901.08	990.915	1738.29	1607.73	2030.13	1232.47	1746.83	1439.1	1273.47	1482.15	1718.23	1462.89	1367.35	760.869	935.381	1452.4	1176	1764.99	1333.43
9.02_582.2482n	582.248	583.255	9.01992	0.789167	1	100 - 37.4 - 6.95 - 0.749 - 0.0346 - 0.000718	BILIVERDIN	M+H, M+Na	C33H34N4O6	46.5	0.652873	98.4626	-0.0700833	3167.82	1224.26	1450.65	2184.75	3931.08	5999.88	1566.63	1712.65	1712.08	1921.68	1399.42	2059.63	1282.39	1875.15	2005.68	1167.96	1375.11	2210.09	3699.11	2995.98	3052.47	1134.56	2226.12	1783.32	1923.92	1109.22	2871.54	2990.2	2803.61	1227.67	1127.1	1524.07	1690.02	3205.57	1605.33	1397.74
4.60_222.0769m/z		222.077	4.60383	0.486933	9	86.5 - 100	CAFFEIC ACID	M+ACN+H	C9H8O4	30.5	4.24656	47.9525	-0.186167	73.8317	63.0169	44.3863	56.4782	43.4085	55.562	46.4036	52.6735	53.0939	38.8483	61.8649	42.563	54.2666	34.8006	53.9553	44.8017	33.5192	54.9118	57.0438	49.8369	47.8916	46.9865	49.4328	49.4749	47.625	51.3402	47.572	56.4488	43.6741	47.605	40.556	35.296	42.8573	48.2816	49.7215	44.8543
4.40_194.0806n	194.081	195.088	4.40235	1.64555	1	100 - 14.5 - 1.24 - 0.00782	CAFFEINE	M+H, M+Na, 2M+Na	C8H10N4O2	46.9	1.03617	96.0594	-0.02765	9274.23	56548.8	1375.01	4893.21	3772.03	5385.87	3177.51	3211.9	3911.67	1794.05	3006.32	2983.41	1991.46	971.102	26166.9	14720.9	12524.6	1700.76	13095.3	11366.4	7514.82	831.358	13522.5	6650.55	9333.23	15366.7	9267.09	28312.1	14434.9	8868.62	1305.21	5526.15	15810.1	1665.79	5240.11	4898.03
5.51_144.1151n	144.115	167.105	5.51058	0.335833	2	100 - 12.6 - 4.91 - 0.151	CAPRYLIC ACID	M+H-2H2O, M+H, M+Na	C8H16O2	41.6	0.141741	93.2288	-0.129417	107.205	69.8384	154.284	91.842	156.288	127.286	129.889	109.771	92.609	86.3229	152.49	137.418	110.396	149.959	143.322	126.553	164.667	142.957	114.802	130.662	137.109	176.039	144.362	161.344	138.835	135.429	144.056	131.072	157.769	149.817	138.38	129.209	134.824	142.888	120.926	137.546
8.99_408.2876n	408.288	373.274	8.98635	0.957067	2	100 - 28.6 - 3.46 - 0.209 - 0.0135	CHOLIC ACID	M+H-2H2O, M+H-H2O, M+NH4, M+Na	C24H40O5	47.6	0.127656	97.5313	-0.05365	770.469	548.102	1513.74	792.906	1248.48	2470.22	399.634	5740.99	356.761	450.247	3554.78	700.219	2500.38	543.09	372.894	757.375	539.725	587.857	519.014	477.591	466.36	589.326	407.838	471.205	472.684	3262.82	464.805	516.101	467.185	378.776	860.495	459.028	408.172	386.953	661.298	408.219
1.01_104.1072m/z		104.107	1.0105	0.402967	0	100 - 6.49 - 0.289	CHOLINE	M+H	C5H14NO	41.8	1.57144	99.4517	0.0305	1281.02	1548.78	1068.89	1083.49	1087.58	1585.91	1220	991.421	1078.18	1021.36	1693.91	912.608	1029.08	1211.94	1063.02	1492.57	1098.14	1479.94	961.7	1152.89	1220.9	1023.12	1488.69	1365.15	1120.87	1383.49	1112.51	968.108	1216.87	1079.58	841.743	1173.66	1068.5	1002.22	1883.08	1201.3
8.03_346.2146n	346.215	347.222	8.02925	0.26865	4	100 - 22.5 - 3.88	CORTICOSTERONE	M+H, M+Na	C21H30O4	59.2	0.572885	98.7749	-0.00075	42.1185	45.1522	30.0174	38.6495	35.4163	23.928	17.9721	44.9564	20.8254	44.2272	21.4806	31.8085	13.8766	36.7916	32.5553	17.7418	30.4453	56.6899	19.6458	33.0022	13.6974	80.9655	33.6827	69.7974	41.9852	35.1106	28.0737	41.9732	23.6927	27.4322	140.752	27.7826	40.4817	29.4589	31.192	25.5957
1.06_131.0697n	131.07	114.066	1.06088	0.486933	1	100 - 6.22 - 0.332	CREATINE	M+H-H2O, M+H, M+Na	C4H9N3O2	56	2.03934	99.2244	0.000883333	14647.1	12417.4	9651	13240.4	13171.1	12559.7	10140	19233.2	14841.5	10862.6	16877.1	11198.9	10825.7	11077.9	18211.9	14131.4	12463.4	9932.84	10028.4	11679.4	10745.9	15330	12414.6	18015	8143.37	15908.7	13739.2	9287.54	11834	13012.6	12726	13915.1	10860.9	10028.5	13463.7	15402.8
1.04_136.0480m/z		136.048	1.04408	0.5709	1	100 - 7.04	CREATININE	M+Na	C4H7N3O	43.9	-1.32344	98.2973	0.0140833	649.927	603.369	538.924	449.496	462.915	421.557	406.745	595.149	547.126	497.223	741.529	537.535	534.167	573.08	459.626	415.125	376.176	376.792	403.825	442.383	463.266	536.441	480.184	608.024	502.049	516.993	668.375	575.464	534.678	453.129	570.131	469.743	417.25	373.946	585.449	787.346
1.08_633.0723m/z		633.072	1.07767	0.352617	1	100 - 47.6	CYTIDINE 2',3'-CYCLIC MONOPHOSPHATE	2M+Na	C9H12N3O7P	40	0.842476	74.2833	-0.0123333	79.5966	87.3038	74.3859	73.2378	76.4172	59.2769	91.0034	89.2371	86.1895	71.3874	77.0776	91.1579	86.9119	75.9245	107.829	83.1627	71.9744	100.151	92.6429	95.8418	88.1974	70.5599	54.966	84.094	70.5125	129.595	81.9688	70.3165	107.203	101.858	84.2603	66.3428	92.7799	120.383	120.356	86.9883
1.30_117.0547m/z		117.055	1.29595	0.352617	9	100 - 16.4	DEOXYRIBOSE	M+H-H2O	C5H10O4	38.4	0.477287	90.0113	0.18595	187.311	169.328	164.266	194.44	185.908	128.834	206.861	178.847	208.234	195.363	174.198	226.433	189.59	173.213	201.849	189.387	172.812	150.571	227.536	195.267	184.77	198.825	177.003	197.867	219.872	255.333	214.181	209.029	163.987	161.772	161.966	179.333	149.276	189.316	174.088	192.976
7.66_368.1660n	368.166	369.173	7.65987	0.755567	1	100 - 25 - 22.7 - 0.275	DHEAS	M+H-H2O, M+H, M+2Na-H	C19H28O5S	42.4	0.721773	87.0732	0.0898667	614.92	1811.04	1359.55	286.32	318.665	631.576	700.591	397.818	289.944	1423.82	387.306	1069.15	373.143	617.827	1812.27	1064.81	815.003	2073.84	470.343	1661.15	2045.38	769.196	672.965	2143.69	317.5	1823.98	794.457	678.686	380.031	856.246	1481.85	1271.79	757.022	612.636	753.786	538.193
3.31_219.1105n	219.111	242.1	3.31088	1.14182	1	100 - 14.9 - 1.68	D-PANTOTHENIC ACID	M+H, M+Na, 2M+Na	C9H17NO5	41.5	-0.701722	95.9997	-0.0991167	248.821	362.727	282.378	194.772	274.21	288.126	249.808	268.16	364.322	243.037	370.64	314.739	254.404	249.215	267.782	265.828	268.124	349.197	270.171	290.08	303.546	272.251	300.111	329.109	414.336	270.949	522.586	324.311	301.179	364.483	203.242	449.225	306.594	333.03	341.751	305.312
8.13_467.2646m/z		467.265	8.13	0.3694	3	100 - 26.2 - 5.64 - 0.567	ETIOCHOLANOLONE 3A-GLUCURONIDE	M+H	C25H38O8	49.9	1.36216	98.479	-0.03	27.1729	31.7321	19.3225	14.3827	9.13808	17.9609	17.103	21.608	9.20221	20.894	19.7784	16.2263	14.4465	17.572	20.7571	20.0485	13.6653	19.1766	8.15059	23.3937	33.5931	11.0192	13.2709	32.8851	13.8424	30.9224	10.7488	11.6472	17.1691	39.312	26.3245	24.148	9.60238	14.5923	15.906	10.3281
5.80_177.0540m/z		177.054	5.79603	0.167917	5	100 - 41.8	FERULIC ACID	M+H-H2O	C10H10O4	41.5	-3.27003	77.5002	0.0460333	14.4852	10.9988	13.865	8.035	10.5768	11.4893	9.242	9.23368	8.08667	6.62365	12.4143	8.30514	9.55826	4.00424	7.76072	19.943	12.3598	5.94234	4.24755	7.63424	10.9115	5.93185	5.91697	8.88722	4.1695	12.56	10.3322	11.6493	16.7565	4.74655	7.39667	8.19919	10.9286	10.6431	15.959	6.47875
3.75_200.0358m/z		200.036	3.74747	0.201517	1	100 - 96.6 - 45.1	FORMYL-L-METHIONYL PEPTIDE	M+Na	C6H11NO3S	31.8	3.20157	46.8199	-0.0825333	73.0628	70.4642	41.0074	53.1403	54.4679	45.4677	44.7524	53.4016	58.8707	35.4588	56.2258	42.617	41.388	44.9658	93.3673	50.2697	100.844	49.1705	84.1059	85.9925	95.5289	35.2909	47.4352	58.3423	72.6205	85.9279	69.9568	113.831	98.9408	44.2727	26.3092	52.7658	46.9619	45.2134	65.1957	60.1432
2.59_276.1441m/z		276.144	2.58887	0.36945	1	100 - 13.4 - 1.84	GLUTARYLCARNITINE	M+H	C12H22NO6	57.5	1.91592	99.2503	-0.00113333	116.294	143.473	145.354	80.8353	128.06	73.0312	99.4013	124.124	117.113	81.6587	158.255	107.445	119.25	126.366	116.114	138.239	147.881	185.227	188.15	202.619	130.835	181.735	172.714	178.618	192.505	368.257	244.155	130.595	89.5912	80.5379	157.621	94.0091	79.439	99.0385	239.406	178.259
8.00_465.3094n	465.309	466.317	7.99567	0.621233	1	100 - 30.2 - 4.77 - 0.648 - 0.0258	GLYCOCHOLIC ACID	M+H-2H2O, M+H-H2O, M+H, M+NH4, M+Na, M+2Na-H	C26H43NO6	45.7	0.76099	98.7732	-0.0743333	219.78	2930.76	417.13	859.384	410.929	451.302	1095.14	495.302	155.8	195.542	329.68	1033.63	250.101	370.026	86.4108	466.486	324.028	1313.42	508.703	589.662	159.383	4852.56	930.895	267.134	5386.18	243.517	220.455	504.957	244	132.013	518.722	245.33	284.748	357.405	391.61	901.702
8.13_449.3141n	449.314	450.321	8.13	0.654833	1	100 - 27.5 - 3.64 - 0.843 - 0.0242	GLYCOURSODEOXYCHOLIC ACID	M+H, M+Na	C26H43NO5	48.6	0.054429	97.5289	-0.04	92.5491	394.689	301.807	862.984	191.968	111.281	163.359	213.04	41.3299	115.291	117.391	147.862	92.3708	119.386	84.123	87.7231	51.3992	319.238	246.185	151.358	86.8059	406.729	107.374	72.7418	160.475	276.019	107.144	187.639	70.3094	72.5825	109.033	70.3442	82.2025	105.914	117.994	147.708
1.03_117.0538n	117.054	118.061	1.0273	0.201483	1	100 - 3.06	GUANIDOACETIC ACID	M+H-H2O, M+H, M+Na	C3H7N3O2	51.7	-0.577669	98.1643	-0.0027	55.4486	60.2991	61.8265	64.5369	32.2347	52.7943	48.8613	74.6804	60.2879	49.2647	51.565	71.6009	59.4062	54.9783	72.7602	58.9958	41.3449	55.2308	63.1778	92.8646	64.8875	61.6235	67.5054	49.1548	51.157	54.3731	53.4759	76.7366	42.6415	56.8318	63.8141	52.455	89.8572	58.9507	73.143	75.813
4.77_205.0473m/z		205.047	4.77173	0.50375	6	100 - 57.8	HOMOVANILLIC ACID	M+Na	C9H10O4	38.7	0.928445	69.1575	-0.0582667	50.1888	51.0178	27.1842	43.2084	38.1412	37.4622	40.3848	40.4956	38.9287	36.3244	55.5247	29.4085	27.894	25.1012	33.3615	32.4759	36.4539	33.9431	34.5079	45.939	38.2346	25.3935	37.1027	47.4055	36.5157	41.442	36.698	43.0096	33.9855	36.6371	40.8899	35.9521	32.57	30.6855	44.9156	33.3841
6.42_175.0632n	175.063	176.071	6.41732	0.722	4	100 - 12.9 - 1.08 - 0.488 - 0.171	INDOLE-3-ACETIC ACID	M+H, M+Na, M+2Na-H, 2M+Na	C10H9NO2	44.3	-0.53603	97.9802	-0.0826833	2170.6	791.273	1531.43	1072.82	746.183	1382.61	906.145	1175.23	603.743	428.911	690.78	598.9	895.672	2151.83	906.231	746.864	1010.39	649.058	1090.14	1327.03	413.628	512.928	978.161	2089.77	543.527	1370.32	877.92	616.244	5569.9	1598.51	1138.65	603.508	864.438	592.583	971.881	781.364
2.74_268.0808n	268.081	291.07	2.74	0.2351	1	100 - 26.3	INOSINE	M+H, M+Na	C10H12N4O5	39.9	0.208963	87.8532	0.08	15.5861	18.418	14.7168	18.0615	17.7074	21.8241	22.575	21.5252	12.2002	14.6954	12.0376	14.145	9.56534	14.6868	13.6113	11.1884	16.2845	25.3955	33.9371	18.4437	15.5305	17.0081	20.619	14.9939	13.1874	22.4507	13.9167	12.8693	19.0552	14.7921	16.3355	15.3007	17.2469	13.8749	10.9965	9.44081
0.98_134.0189m/z		134.019	0.976933	0.134333	4	100 - 2.79	L-ALANINE	M+2Na-H	C3H7NO2	50.9	0.747261	98.621	-0.00306667	156.605	189.985	153.823	182.516	117.485	139.333	174.268	236.46	142.176	148.305	217.207	164.02	142.111	212.687	149.902	153.743	180.095	142.634	124.122	121.356	136.832	160.295	142.851	219.382	254.6	366.298	178.335	199.616	164.389	160.094	298.971	142.085	119.492	94.3671	216.403	163.903
0.98_177.0248m/z		177.025	0.976933	0.151117	3	100 - 1.85	L-ASPARAGINE	M+2Na-H	C4H8N2O3	50.2	1.24856	96.0902	-0.00306667	46.6163	30.7926	62.3272	30.7163	34.0333	32.5934	34.4106	43.4578	42.0305	44.6459	45.9556	49.1212	50.5324	42.4993	45.6689	32.705	38.4217	45.4557	32.659	33.9115	40.9555	49.4925	48.1666	53.7258	52.0235	68.8906	51.5287	57.7524	41.6824	45.7878	58.2271	37.4743	44.8824	37.611	53.9833	45.1761
1.04_156.0268m/z		156.027	1.04408	0.25185	2	100 - 2.67	L-ASPARTIC ACID	M+Na	C4H7NO4	40.7	0.420892	96.9982	0.0540833	41.5014	32.3419	32.3857	47.3711	26.3336	30.4804	32.6102	32.7222	28.5416	32.2299	43.411	24.9321	24.7676	23.6765	24.6908	26.0729	24.0068	25.2317	26.455	25.1673	39.2316	30.3231	19.4745	29.9534	31.1702	46.3472	33.4953	35.0622	29.3125	30.7979	32.3744	37.4135	34.2884	23.618	36.5086	27.2605
12.66_200.1777n	200.178	201.185	12.6636	0.7724	1	100 - 13.6 - 1.07 - 0.00854	LAURIC ACID	M+H-2H2O, M+H-H2O, M+H, M+Na, M+2Na-H	C12H24O2	44.2	0.328919	99.6365	-0.186433	289.919	1831.92	576.778	1646.42	938.363	2172.2	894.745	1395.29	857.192	764.126	539.258	1938.33	542.557	334.626	1497.68	817.522	732.973	674.061	983.807	535.004	758.176	1561.77	913.36	500.887	1241.7	555.283	1426.08	741.501	533.8	1023.2	981.096	1587.95	1577.43	1196.22	467.197	934.161
9.99_366.2618m/z		366.262	9.99377	0.67165	0	100 - 34.9	LAUROYLCARNITINE	M+Na	C19H38NO4	40.9	0.950709	87.8963	0.183767	59.1486	76.3099	32.6555	51.706	66.1012	88.3184	73.0834	50.2047	76.3663	30.2422	95.8553	57.4541	57.9571	53.6495	62.0896	57.7719	44.1688	71.3252	101.468	50.8467	51.1682	79.9033	42.0661	64.5011	82.2322	80.3179	84.7339	85.6285	64.3786	61.214	39.0941	61.6626	49.9949	35.4087	109.145	70.75
1.09_144.1021m/z		144.102	1.09445	0.419767	4	100 - 8.92 - 1.31	L-CARNITINE	M+H-H2O	C7H16NO3	40.5	1.04394	99.0231	0.08445	12367.4	8389.55	17119.6	6011.86	12256.9	5706.82	11401.8	7658.18	10128.8	6074.38	14875.9	3559.07	5983.8	1185.6	1188.78	2133.69	3608.67	24855.8	23319.4	12201.2	7894.75	11607.4	4226.94	2989.4	7249.54	8293.17	4356.91	3393.24	7235.26	1152.63	6156.93	891.479	2125.14	7909.93	14801.3	376.903
0.93_284.9941m/z		284.994	0.92655	0.184683	1	100 - 15.9	L-CYSTINE	M+2Na-H	C6H12N2O4S2	38.3	-3.90153	85.7204	-0.03345	15.1487	22.0103	21.6537	17.9388	29.0244	21.3494	10.0053	25.151	22.6617	21.142	34.3868	29.0835	22.9439	27.9014	14.8378	26.8372	21.4225	21.5282	23.1392	22.3917	25.1338	25.3393	25.2102	27.7601	28.2501	29.2901	29.3877	30.6377	24.0694	21.7424	17.6963	19.8549	24.3722	11.7842	22.4684	24.4208
0.99_191.0403m/z		191.04	0.993717	0.201483	4	100 - 6	L-GLUTAMINE	M+2Na-H	C5H10N2O3	50.2	-0.0734317	98.9235	0.00371667	756.377	600.38	754.16	772.841	690.412	919.652	713.844	811.137	946.381	936.236	924.908	872.268	810.03	943.055	892.816	830.352	653.021	839.093	695.756	735.736	773.484	854.679	756.764	874.389	813.147	961.456	930.49	955.595	867.614	704.3	822.79	694.587	852.839	695.891	960.801	893.411
0.99_178.0584m/z		178.058	0.993717	0.23505	1	100 - 5.91	L-HISTIDINE	M+Na	C6H9N3O2	40.5	-1.66321	97.6629	0.0537167	150.608	147.981	156.317	131.144	128.234	117.842	147.207	173.484	158.435	146.652	158.759	165.657	125.05	173.586	173.307	144.683	138.72	146.246	109.82	210.697	135.384	152.058	148.968	144.677	131.96	174.934	171.656	166.686	136.96	144.775	186.053	139.977	157.026	116.561	159.337	164.769
0.98_235.0569m/z		235.057	0.976933	0.10075	1	100 - 5.19	L-HOMOCYSTEINE THIOLACTONE	2M+H	C4H7NOS	39.6	-0.311409	95.0304	-0.133067	57.054	55.9423	48.1799	50.7145	60.6065	52.1001	47.2259	62.3387	31.4243	31.5283	55.0098	61.0016	49.3731	47.16	72.9273	31.2065	35.5507	41.2495	59.1757	61.5464	67.74	66.5059	69.2963	32.8652	36.8566	25.4402	47.188	51.2983	40.5492	36.0857	44.7659	60.5522	64.142	52.3534	42.4903	45.9422
1.97_131.0949n	131.095	132.102	1.9676	1.74627	3	100 - 8.7 - 0.799	L-ISOLEUCINE	M+H, M+Na, 2M+H, 2M+Na	C6H13NO2	42	2.08536	98.3597	0.0476	88870.5	79139.6	84411	75270.2	84061.6	68823.9	75185.2	89735.2	69968.1	67000.2	70968.8	69445.5	80020.5	86336	75985	69184.6	70463.3	83814.8	70123	75420.2	82228.6	93391.9	69996	92449.6	68944.4	137969	91748	65319.3	87933.1	64873.6	72427	71364.4	60482.6	65259.3	95258.9	74872.5
0.91_132.0899n	132.09	133.097	0.909767	0.486933	3	100 - 7.4	L-ORNITHINE	M+H-H2O, M+H	C5H12N2O2	58.4	0.374207	98.4881	-0.000233333	342.2	342.591	408.707	374.952	420.243	463.278	383.594	338.212	401.263	366.393	432.895	323.259	338.475	373.928	253.141	397.416	435.244	406.733	183.562	293.548	325.952	429.384	250.489	332.115	225.853	496.848	305.551	262.366	300.314	321.092	348.297	370.223	336.189	277.395	465.77	319.785
1.04_103.0391m/z		103.039	1.04408	0.1511	8	100 - 0.755	L-THREONINE	M-NH3+H	C4H9NO3	40.2	1.2272	95.3916	0.0540833	16.5219	19.9338	23.7084	15.6331	19.4446	13.2683	14.5386	19.4123	17.777	14.814	17.3672	16.5919	14.9468	12.7488	19.9723	18.4227	25.5181	16.9965	18.1404	14.2791	10.8815	19.487	13.9282	18.8068	17.6159	23.2455	21.8234	20.4273	13.1779	20.3905	11.3968	19.6498	18.8207	15.6903	23.852	16.1698
1.14_117.0792n	117.079	118.086	1.14483	1.09142	4	100 - 10.4 - 1	L-VALINE	M+H, M+Na, 2M+H, 2M+Na	C5H11NO2	48.2	1.72838	95.5918	-0.00516667	23158.9	20824.4	23949.7	20591.6	24064.2	20474.7	22203.7	25509.5	21168.5	21061.5	20671.9	22047.2	20438.3	24393	19564.8	21079.1	19743.3	21391.5	19451.5	22763.1	21740.4	25953.8	17256.6	24482	20440	30483.4	24787.6	21588.8	23144.8	18022	17785.9	18941.5	15836.9	16625.6	24670.4	19646.2
4.60_327.0837m/z		327.084	4.60383	0.25185	6	100 - 37.9 - 5.77	MANDELIC ACID	2M+Na	C8H8O3	37.2	-0.752343	76.4215	0.153833	11.3444	5.95007	8.58108	7.13665	16.5898	17.763	5.88918	10.2234	3.48215	5.33236	8.33992	5.08295	5.65243	9.34215	8.48532	8.63687	8.59448	2.81475	15.1237	11.7281	9.0208	5.52489	8.46432	15.7685	10.7164	8.60871	14.5334	9.65225	8.27129	5.7097	4.05153	7.8132	11.2246	5.14536	9.21411	4.60757
8.23_189.0789n	189.079	212.068	8.23073	0.47015	0	100 - 15.9 - 1.55 - 0.704	METHYL INDOLE-3-ACETIC ACID	M+H, M+Na, 2M+Na	C11H11NO2	47.2	-0.554503	96.1301	-0.0492667	182.599	116.243	50.4499	102.486	108.599	104.433	74.2084	70.1723	61.424	50.1536	219.07	78.9161	74.9262	60.8559	43.6049	30.73	34.6566	24.337	42.455	24.0572	21.9621	19.7284	29.6245	61.2374	28.9266	44.2649	33.8893	29.1599	130.546	65.8135	38.2678	49.9673	35.7862	40.4059	53.38	62.3709
2.15_171.0628m/z		171.063	2.1523	0.402967	9	100 - 25.1 - 1.66	MEVALONIC ACID	M+Na	C6H12O4	38.1	-0.0618161	85.0312	0.1423	95.0808	92.9194	65.7149	54.8279	73.1256	77.2165	55.5047	49.1457	58.8289	72.4297	81.6913	50.8131	62.1709	78.3888	62.0212	55.8844	50.97	49.9883	64.1364	62.0232	66.1389	59.2016	59.8417	94.2213	65.0631	114.042	76.5426	56.3985	79.1867	38.4953	60.5	31.4115	37.972	46.6367	43.8855	47.0846
1.09_203.1503m/z		203.15	1.09445	0.302233	0	100 - 8.84 - 2.53	N,N-DIMETHYLARGININE	M+H	C8H18N4O2	40.8	0.139022	97.1813	0.05445	525.536	561.809	453.975	419.258	555.444	557.457	453.304	396.375	528.34	449.093	749.205	508.645	486.046	670.464	519.065	496.829	451.261	545.442	466.321	506.934	512.741	422.557	450.414	683.253	494.514	566.425	598.215	544.676	501.557	479.878	595.758	488.993	445.518	468.895	563.487	728.251
5.73_246.1001n	246.1	269.09	5.72888	0.251883	0	100 - 36.4 - 8.31 - 4.35 - 3.94 - 5.98	N-ACETYL-DL-TRYPTOPHAN	M+H-H2O, M+H, M+Na	C13H14N2O3	38.2	-1.22528	73.5137	-0.101117	87.9399	86.0485	40.518	26.4235	45.8911	53.2554	50.8666	92.0756	44.8796	49.1248	118.94	40.5027	51.556	33.6011	37.8192	52.4037	52.8934	45.7506	42.1436	67.2262	59.1959	23.1964	52.3893	93.7556	47.9023	45.6782	52.7882	44.4012	50.8695	62.9668	56.1971	42.3397	40.5347	49.0644	58.7355	46.5762
5.02_174.1124m/z		174.112	5.02362	0.201517	0	100 - 87.1	N-ACETYL-L-LEUCINE	M+H	C8H15NO3	36.3	-0.485343	58.1171	-0.0663833	47.7612	28.5194	37.9959	30.0249	39.4798	45.1351	27.1653	38.7488	24.459	23.5354	29.6678	30.5804	23.8817	37.5983	26.966	18.619	26.4586	28.5559	47.8751	43.9473	48.814	25.6792	40.6391	36.7247	33.9101	37.2971	36.9031	44.671	30.301	24.8138	40.7493	32.128	23.9747	31.0062	25.3643	34.948
3.26_158.0818m/z		158.082	3.26052	0.28545	1	100 - 10.2 - 0.932 - 0.218	N-ACETYLPROLINE	M+H	C7H11NO3	40	3.98038	97.9244	-0.189483	44.6173	34.7832	42.1938	94.931	34.1426	115.868	136.063	40.3701	30.6196	41.1443	48.87	39.1201	34.1783	30.7196	50.3474	57.2774	49.5351	43.4915	49.2753	35.1583	55.3454	54.9823	60.8271	52.4568	47.307	58.8874	76.7506	68.3912	56.2571	46.1651	34.2887	24.8971	39.2679	62.0387	37.3203	36.8537
1.13_197.0529m/z		197.053	1.12803	0.167917	4	100 - 11.9 - 14.8	N-ALPHA-ACETYL-L-ASPARAGINE	M+Na	C6H10N2O4	43.8	-2.41529	85.673	0.00803333	11.1341	12.158	4.92207	10.6366	13.3796	11.9766	9.92283	27.9338	25.7605	19.3954	36.8135	27.974	41.4233	17.0546	18.437	9.42232	3.4559	8.85697	17.1322	11.3002	25.6131	21.1377	10.8496	37.5995	30.6413	27.4436	29.2425	36.6723	13.2534	5.87335	17.9471	11.5311	9.81396	10.0668	26.3298	19.5746
1.25_188.1163n	188.116	189.124	1.24558	0.369417	1	100 - 38.9	N-ALPHA-ACETYL-L-LYSINE	M+H, M+2Na-H	C8H16N2O3	36	1.27056	78.3847	0.135583	294.004	314.973	220.054	235.681	323.59	318.601	209.206	354.466	280.627	276.933	520.88	260.569	218.583	315.602	286.218	340.948	203.019	222.128	195.969	264.68	271.263	253.278	302.045	335.434	268.051	403.517	412.63	302.524	262.226	226.175	250.162	277.116	197.997	226.822	312.598	297.473
1.48_123.0553m/z		123.055	1.48067	0.67165	6	100 - 10.9 - 3.13	NICOTINAMIDE	M+H	C6H6N2O	56.9	0.153312	94.5137	0.000666667	187.903	176.834	137.674	225.046	128.299	140.775	144.288	202.93	53.0786	203.66	137.787	154.356	163.797	309.892	219.989	202.588	191.747	184.286	140.212	182.412	152.563	51.5258	168.785	141.753	52.7705	81.7264	108.299	89.0216	166.527	108.68	157.144	170.223	106.864	109.216	234.001	114.136
10.25_123.1169m/z		123.117	10.2456	0.31905	0	100 - 7.53 - 0.0559	NONANOIC ACID	M+H-2H2O	C9H18O2	43.8	0.707384	97.0352	-0.14435	47.6985	46.3323	38.9097	40.8773	45.4706	43.4857	32.7065	36.0376	39.1119	31.591	30.7962	32.5962	36.4766	31.716	32.8548	42.5481	48.0205	55.3231	51.367	37.6731	38.9267	37.4677	46.5202	41.3806	53.904	53.2491	43.2942	45.4293	51.9284	39.7994	38.0113	44.3784	53.0696	45.5463	45.5811	43.554
1.43_226.1053m/z		226.105	1.43028	0.68845	0	100 - 67.3 - 34.5	O-ACETYL-L-CARNITINE	M+Na	C9H18NO4	35.2	1.35667	55.3952	0.0202833	92.4387	131.868	65.9195	74.6868	142.719	100.253	74.7091	97.2568	158.348	85.8297	129.733	136.126	89.7417	62.1811	167.222	71.2671	93.1078	94.4266	111.931	89.7956	67.9966	94.9502	76.1101	139.862	89.1317	105.663	196.224	147.876	92.9858	112.107	58.9935	77.6914	100.491	93.1309	109.12	139.788
1.14_185.0096n	185.01	186.017	1.14483	0.302233	1	100 - 19	O-PHOSPHO-L-SERINE	M+H, M+Na	C3H8NO6P	36.9	3.41334	86.4068	0.184833	63.4864	66.7015	34.8442	58.9563	45.8011	55.5957	45.0994	30.087	50.1232	36.3381	49.8204	51.6344	48.5641	51.2436	49.9911	46.2575	52.6947	65.0472	45.2073	52.0149	49.4852	41.1658	37.7349	53.2763	57.8285	71.6126	44.4153	43.415	64.899	63.6067	53.9357	44.9726	41.5302	47.8739	51.3665	48.4576
0.94_194.0326m/z		194.033	0.94335	0.117517	2	100 - 3.27 - 0.707	PHOSPHOCREATINE	M+H-H2O	C4H10N3O5P	40.5	0.475033	97.2698	-0.06665	68.8262	64.0623	52.8675	41.5181	32.9066	53.0675	57.5845	35.4578	41.3086	44.1981	40.1913	37.4277	41.244	39.8988	58.4905	49.6756	65.2748	58.1289	49.2416	76.3652	51.4913	39.6772	56.8569	36.7746	25.5641	43.3867	36.985	45.6312	44.9839	50.1907	69.6387	47.0903	45.0533	47.8199	44.3363	32.6591
13.15_325.2351m/z		325.235	13.1505	0.705217	0	100 - 18.7 - 6.22 - 0.366	RAC-GLYCEROL 1-MYRISTATE	M+Na	C17H34O4	46.8	0.525184	96.769	-0.0895	17.0895	32.9712	32.4162	28.4084	37.0217	45.576	41.331	36.6976	24.7199	30.0121	16.3459	29.3577	27.0389	28.1371	24.7089	28.2168	37.3065	21.807	41.0337	23.8674	43.3123	47.7626	16.77	33.0403	37.2164	61.4671	56.6894	40.3261	30.0158	36.2159	30.657	31.9197	28.3142	26.4365	34.7135	29.8794
8.26_347.2219m/z		347.222	8.26432	0.31905	10	100 - 21.7 - 6.74	11-DEOXYCORTISOL	M+H	C21H30O4	45.9	0.645615	95.9962	0.0643167	57.1584	53.9108	119.682	51.5499	618.056	168.966	40.3097	29.3304	28.8394	37.0838	57.2003	84.2562	31.4303	26.7133	25.3588	36.7143	38.1592	78.787	23.8452	23.3765	44.521	81.4421	35.2854	27.7431	110.959	44.9584	64.902	65.2349	33.7437	39.3145	26.7391	62.1425	35.1741	74.732	43.969	27.7686
4.55_377.1452m/z		377.145	4.55347	0.386167	2	100 - 29.2 - 17.9 - 0.998	RIBOFLAVIN	M+H	C17H20N4O6	40.9	-0.902401	83.6609	-0.0665333	30.0246	27.8924	23.955	35.3759	28.028	31.8014	21.6143	25.9525	32.5804	12.9958	34.7581	18.6078	19.8399	34.7764	25.2534	25.0584	30.1894	28.541	31.9332	22.896	33.9171	30.8052	27.9773	36.4356	32.643	34.9851	35.3659	39.6283	21.9923	20.0113	15.6574	22.8445	11.8348	34.4312	21.1269	22.4427
2.98_160.0753m/z		160.075	2.97507	0.3862	6	100 - 15	SEROTONIN	M-NH3+H	C10H12N2O	52.9	-1.95432	96.4884	0.00506667	213.006	54.9587	253.394	38.9903	36.7273	31.2385	54.5639	21.9792	27.7427	16.1292	48.8061	167.43	93.9451	27.4011	45.8355	17.4709	193.394	244.882	20.847	23.7936	22.2874	12.7069	22.1534	13.9115	21.8138	11.0172	56.7157	85.1742	257.313	56.643	78.5216	67.6853	57.7961	82.2339	25.5071	40.0179
5.29_174.0890n	174.089	197.079	5.2923	0.671683	1	100 - 18.7 - 5.36	SUBERIC ACID	M+H-2H2O, M+H, M+Na	C8H14O4	42.9	-1.44409	88.7595	-0.0577	154.271	134.617	134.809	155.164	169.766	159.896	162.872	137.645	152.186	154.914	188.674	157.04	152.57	164.624	248.443	190.389	183.071	165.075	239.939	161.172	217.598	177.328	152.438	236.816	187.347	290.49	234.563	128.86	146.331	158.892	118.327	131.408	130.664	148.239	152.232	147.235
2.07_305.0545m/z		305.054	2.06833	0.1847	2	100 - 15.7	THYMIDINE 5'-MONOPHOSPHATE	M+H-H2O	C10H15N2O8P	39	3.62786	94.7374	0.168333	4.75147	5.36667	4.18745	5.54734	8.36669	6.04733	3.88752	7.17996	6.25268	3.5061	7.88738	13.0694	8.03169	9.88476	7.8258	5.21831	3.69176	7.12445	7.68292	7.15925	2.94149	3.83119	4.80656	7.48451	10.2874	14.8924	8.47336	4.63157	8.86185	6.29983	5.97183	3.67681	2.69645	4.38639	6.68664	7.63253
10.70_410.3263m/z		410.326	10.699	0.235083	2	100 - 28.9	URSODEOXYCHOLIC ACID	M+NH4	C24H40O4	50.6	-0.408649	94.7134	-0.0309667	84.2356	45.9223	93.117	4.53531	44.7786	107.952	69.1272	358.461	17.7843	11.4349	81.3649	21.4046	20.2327	42.7345	8.46684	2.35994	3.1462	44.378	28.3575	16.9101	31.0537	24.836	6.05552	33.635	25.7254	297.428	8.69925	17.4361	21.4506	16.796	19.5703	26.313	5.3422	4.809	24.5554	10.3076
3.04_285.0830m/z		285.083	3.04223	0.184717	2	100 - 43.2 - 4.52 - 6.37	XANTHOSINE	M+H	C10H12N4O6	40.4	0.146336	74.5067	0.0322333	8.4761	13.3466	6.96895	15.7396	8.13137	28.6672	18.0701	4.89639	16.7953	7.21948	10.613	12.3204	7.7452	6.14369	9.40411	4.11007	5.93834	5.4164	8.41057	5.87057	4.87731	5.94946	5.84187	5.4356	6.27382	9.40441	9.52062	4.74501	7.79726	6.61218	4.43874	6.30385	9.73388	12.8407	5.70877	10.362
[truncated: 357 more columns]

## Sheet: RPLC-
Compound	Neutral mass (Da)	m/z	Retention time (min)	Chromatographic peak width (min)	Identifications	Isotope Distribution	Accepted Description	Adducts	Formula	Score	Mass Error (ppm)	Isotope Similarity	Retention Time Error (mins)	CTRL_01	CTRL_02	CTRL_03	CTRL_04	CTRL_05	CTRL_06	CTRL_07	CTRL_08	CTRL_09	CTRL_10	CTRL_11	CTRL_12	CTRL_13	CTRL_14	CTRL_15	CTRL_16	CTRL_17	CTRL_18	CTRL_19	CTRL_20	CTRL_21	CTRL_22	CTRL_23	CTRL_24	CTRL_25	CTRL_26	CTRL_27	CTRL_28	CTRL_29	CTRL_30	CTRL_31	CTRL_32	CTRL_33	CTRL_34	CTRL_35	CTRL_36
0.99_145.9990m/z		145.999	0.994517	0.084	2	100	(2-AMINOETHYL)PHOSPHONIC ACID	M+Na-2H	C2H8NO3P	43.3	1.46588	96.734	0.0145167	6.75024	7.56838	6.80656	8.57266	5.15723	6.62267	7.41839	9.00983	3.66075	4.96601	6.8414	5.56278	6.08576	7.73728	6.30931	6.61962	5.9707	5.0974	4.67148	4.33016	7.33637	4.19536	4.50576	6.48145	7.5124	12.8112	6.17726	8.21429	10.3638	8.94476	11.9026	6.22426	3.75308	2.94487	11.3794	4.57595
4.93_154.0268n	154.027	153.019	4.9252	0.8567	3	100 - 8.28 - 1.2	2,3-DIHYDROXYBENZOIC ACID	M-H2O-H, M-H	C7H6O4	55.5	1.03549	99.4481	0.0052	296.736	597.074	1334.76	229.872	75.4294	429.782	92.891	103.657	371.64	103.322	147.072	235.047	219.174	273.139	92.9246	99.3441	132.993	74.6464	154.607	341.529	137.6	173.841	193.918	223.96	194.078	342.409	241.491	248.541	263.25	87.6556	129.713	163.775	300.928	166.511	432.871	217.024
6.17_151.0401m/z		151.04	6.1682	0.43675	13	100 - 9.42 - 1.09 - 0.0761	2',4'-DIHYDROXYACETOPHENONE	M-H	C8H8O3	42.4	-0.00966404	99.3068	-0.1818	8.9721	35.0507	9.23707	334.813	7.21764	111.492	462.922	7.81144	2.51529	36.6751	174.039	113.694	19.182	691.585	35.0963	22.931	187.805	36.0678	20.4442	5.76095	6.75821	6.11783	2080.96	47.6687	10.0622	11.6406	50.6079	665.448	9.84434	189.701	9.9958	269.162	28.965	134.021	9.38622	79.4841
2.61_250.0945m/z		250.094	2.60707	0.302383	2	100 - 31.2	2'-DEOXYADENOSINE	M-H	C10H13N5O3	39.6	-0.305231	85.0996	0.0670667	0.47253	0.827129	0.995235	1.19963	1.05871	0.560605	0.717901	1.06724	1.41858	1.17348	2.3783	1.45155	1.05096	0.481847	1.91469	2.21876	1.04748	0.883366	2.24038	1.51368	2.30665	2.1691	0.474068	1.72927	1.25081	1.61596	2.59655	2.00798	0.806769	0.361781	0.183147	0.429544	0.628096	0.394553	1.82007	0.962436
3.77_149.0277m/z		149.028	3.76615	0.268733	1	100 - 8.16	2-HYDROXY-4-(METHYLTHIO)BUTYRIC ACID	M-H	C5H10O3S	43.1	-0.62146	93.5546	-0.05385	27.6927	29.3442	15.3729	14.8641	16.9361	11.4895	11.6443	11.9908	13.7142	10.0409	9.4061	8.38436	14.314	11.9999	10.5495	14.4747	7.00609	10.9292	9.82979	16.3654	16.5773	15.1633	9.24622	15.5511	10.3315	33.1481	14.9153	14.2745	18.7878	8.90478	11.1742	10.7503	18.1569	8.40587	14.5974	16.214
12.74_421.2964m/z		421.296	12.7361	0.974267	2	100 - 31.9 - 5.62 - 0.216	3ALPHA-HYDROXY-5BETA-CHOLANATE	M+FA-H	C24H40O3	48.5	1.15443	94.8045	-0.0539	20.8759	39.1553	19.9247	23.1778	25.5956	18.8271	51.5342	16.8648	37.9915	38.4191	14.0405	25.4901	25.1058	41.7475	18.5174	7.99967	24.7875	34.2514	21.1326	23.6747	44.8937	19.733	15.3557	37.8186	36.3508	65.7522	21.4771	28.8825	34.2561	16.9377	29.7897	33.5775	27.3698	10.8671	30.7613	19.1842
2.42_145.0739n	145.074	144.067	2.4223	0.705533	6	100 - 8.84 - 1.13	4-ACETAMIDOBUTANOIC ACID	M-H, M+Na-2H	C6H11NO3	43.1	-0.148786	98.1396	-0.0477	45.6822	31.0481	29.7273	32.8304	37.0437	55.8645	28.2884	30.3042	35.7116	25.1667	49.1719	36.1956	29.7514	33.7858	38.1945	31.2255	28.0321	34.4808	40.618	31.5204	42.6154	41.1378	40.319	43.9661	36.2764	46.7069	42.5213	40.7914	49.8242	37.2257	24.2102	30.1918	26.9546	30.7812	40.4445	40.7333
5.53_119.0504m/z		119.05	5.52993	0.36955	15	100 - 10.6 - 0.188	4-COUMARATE	M-CO2-H	C9H8O3	45	0.735007	98.6575	0.0599333	12.5182	6.27984	9.84905	5.81605	16.3868	8.21562	3.29604	11.7171	3.97377	2.56735	12.2416	8.37417	5.75898	4.87592	7.29241	3.51076	4.85959	4.14013	3.34563	4.25258	13.0927	5.02301	3.51611	5.60147	3.65943	13.5818	6.52204	4.51298	4.50173	3.1898	19.5151	3.92058	2.91706	4.31565	6.19229	9.17406
2.69_183.0528n	183.053	182.045	2.69105	0.7223	3	100 - 10.5 - 0.0748 - 0.131	4-PYRIDOXIC ACID	M-CO2-H, M-H, 2M-H	C8H9NO4	43.5	-2.13228	97.8097	-0.03895	151.249	112.356	93.835	139.544	107.888	162.536	81.1354	118.426	125.009	51.2594	159.235	104.795	105.741	77.823	136.961	62.9035	105.968	120.107	107.289	83.9041	146.579	135.103	98.5434	136.029	93.3722	83.8748	95.3801	135.786	119.969	145.732	64.8864	79.302	60.6131	109.227	153.093	119.449
4.47_159.0663m/z		159.066	4.47165	2.25093	3	100 - 10.8 - 1.06 - 0.043	6-CARBOXYHEXANOIC ACID	M-H	C7H12O4	42.9	0.175294	97.3272	-0.08835	92.4236	83.1734	66.6409	112.439	100.379	103.214	97.6291	81.5339	75.1985	63.5984	109.688	144.567	71.3946	85.1452	110.368	76.9638	80.4999	88.1424	94.0063	86.3544	87.4951	78.3362	81.9026	106.411	78.1103	133.922	115.986	78.9275	76.0543	97.8035	57.2547	68.2484	67.9273	79.6804	79.4336	96.4248
1.16_163.0612m/z		163.061	1.1625	0.470317	16	100 - 5.95 - 0.595 - 0.0307	6-DEOXY-L-GALACTOSE	M-H	C6H12O5	41.3	-0.00011496	98.5852	0.0525	27.2251	15.6407	23.7259	16.6693	10.0418	24.0131	10.6797	10.6251	10.8717	10.4193	31.8965	9.55522	15.2407	11.1867	11.797	10.7014	14.3672	10.3488	11.0661	9.31841	6.68949	18.2497	15.0176	24.8165	8.95368	19.9462	15.1937	53.8948	40.6246	16.8213	30.2717	20.0041	29.2146	23.5545	25.7482	31.7229
1.16_145.0143m/z		145.014	1.1625	0.386333	3	100 - 5.5	ALPHA-KETOGLUTARIC ACID	M-H	C5H6O5	40.6	0.0597755	98.7589	-0.1175	108.559	257.614	101.413	158.428	105.73	157.027	96.3995	123.52	180.827	91.2812	131.215	140.451	107.135	95.1109	108.633	114.875	170.866	165.389	123.039	116.565	128.913	100.748	122.529	205.726	204.435	213.801	133.032	169.598	134.28	157.844	100.951	97.7725	119.861	120.944	140.521	120.081
3.83_151.0401m/z		151.04	3.83333	0.470317	13	100 - 10.3 - 1.5	BENZALDEHYDE	M+FA-H	C7H6O	42	0.623069	96.7451	-0.0966667	11.486	13.7796	10.1986	9.56137	9.50402	5.36054	7.30322	6.83073	9.87615	7.75457	10.3931	9.54225	5.76255	7.85144	16.0306	7.66837	9.62191	7.2108	9.51067	8.42369	14.9394	7.22923	9.59702	13.0572	7.83423	15.5649	10.9396	9.19497	9.49764	14.6828	5.68962	6.61214	7.1676	11.1293	10.7964	7.84374
1.67_147.0299m/z		147.03	1.66642	0.520683	25	100 - 11.9 - 1.27 - 0.0112	CITRIC ACID	M-CO2-H	C6H8O7	40.3	-0.0127705	95.1388	0.0964167	22.0315	30.737	19.5312	21.5077	21.7482	22.529	24.8633	19.4413	22.8402	16.6457	30.7945	21.5841	16.6633	22.5234	20.3537	16.2628	30.5683	22.9513	23.8706	14.4754	22.7459	25.7518	21.0611	35.8519	25.8547	35.8378	24.8443	22.4305	17.5323	15.3792	21.4141	18.1656	18.4984	19.1109	25.0569	21.4828
7.08_361.2021m/z		361.202	7.0753	0.36955	9	100 - 21.9 - 3.6	CORTISOL	M-H	C21H30O5	52.9	0.25988	98.5702	-0.0147	27.4348	22.8384	14.7773	14.1169	18.4293	18.8887	13.3787	20.6322	14.7937	12.8653	24.2287	14.5494	14.2086	21.249	27.098	19.4041	11.6861	21.4024	12.1485	16.9254	12.6246	23.6533	30.7627	20.3941	16.2345	19.357	16.1364	19.2909	20.2386	13.2792	46.5433	13.8141	23.3769	15.5852	21.1313	14.4602
6.99_360.1932n	360.193	405.191	6.99132	0.487133	4	100 - 24.5 - 0.0786	CORTISONE	M-H, M+Cl, M+FA-H	C21H28O5	41.8	-1.38451	95.9709	-0.168683	20.0377	96.0775	12.7744	18.8115	17.9864	21.1376	16.742	23.2581	20.8354	11.5329	21.0972	27.9549	14.7161	16.7637	40.383	12.7749	16.7762	17.8325	10.3975	30.5424	19.1236	22.9042	18.5579	35.4486	18.8095	19.0708	14.0184	21.8919	21.9002	17.797	21.0667	19.0342	14.9123	24.5663	17.1634	16.4412
10.55_392.2921n	392.292	437.29	10.5524	0.285567	6	100 - 29.1 - 5.36 - 0.568 - 0.0737	DEOXYCHOLIC ACID	M-H, M+FA-H, 2M-H	C24H40O4	43	-1.47941	97.1869	-0.177617	1823.68	702.971	1954.12	2322.09	638.319	903.882	241.897	3544.44	108.776	279.825	2557.35	215.385	1035.52	371.606	64.4532	2447.43	121.287	92.4275	273.084	107.335	992.57	209.198	85.6689	283.434	79.4072	7349.06	58.5891	71.3816	300.232	67.646	466.247	49.7088	62.5993	69.7602	242.124	66.9526
3.45_113.0245m/z		113.024	3.44698	1.07507	13	100 - 6.18 - 0.379	ETHYLMALONIC ACID	M-H2O-H	C5H8O4	50.1	0.294246	98.9725	-0.0130167	20.4613	10.9989	17.8337	19.1137	11.7527	15.4068	19.0678	18.5653	14.0655	12.631	23.2159	13.2129	15.4123	15.5298	17.1591	19.3586	18.0736	19.4443	21.3639	22.2307	18.9528	22.4185	21.2888	19.3117	20.0498	22.9483	23.4454	16.5789	21.8184	18.2055	14.6741	16.0754	16.2585	15.0844	18.4024	17.0657
9.19_448.3064m/z		448.306	9.1918	0.251967	2	100 - 30.8 - 5.54 - 0.695 - 0.0708 - 0.00828	GLYCOCHENODEOXYCHOLATE	M-H	C26H43NO5	52.9	-1.10382	98.4447	-0.0182	650.139	4905.49	1162.62	3608.94	765.542	1490.29	1340.78	1679.49	327.232	449.686	625.404	1512.03	800.554	521.391	315.609	3106.8	911.063	2843.91	459.96	1159.94	975.467	10693.1	1259.66	823.83	3369.33	1414.34	381.501	767.911	1011.56	215.859	890.409	345.973	829.861	482.182	2197.12	2806.29
2.59_344.0396m/z		344.04	2.59027	0.251967	6	100 - 18.5 - 4.36	GUANOSINE 3',5'-CYCLIC MONOPHOSPHATE	M-H	C10H12N5O7P	41.9	-1.50242	93.6825	-0.0497333	11.783	6.25847	7.96131	4.1107	5.93995	8.57025	7.15976	11.0669	7.84848	10.3547	14.1583	14.029	5.89433	8.71253	11.8531	8.97008	6.29104	9.35671	14.0348	6.42912	11.7578	10.4528	10.3156	9.58009	8.88783	5.9384	7.05648	8.10721	8.12406	10.2776	8.13133	9.151	11.0509	7.45153	6.65047	6.51372
4.57_179.0585n	179.059	178.051	4.57245	0.923883	3	100 - 12.5 - 1.13 - 0.018	HIPPURIC ACID	M-CO2-H, M-H, 2M-H	C9H9NO3	44.9	1.60741	98.0528	-0.04755	5625.54	1889.93	1379.92	719.909	687.621	2729.39	3035.59	530.264	2381.39	1207.33	5460.23	3611.63	1196.78	1430.01	5296.93	244.227	2712.33	1943.42	1554.1	830.117	3707.3	2674.48	2400.54	1680.86	675.392	1024.37	1038.81	2519.73	3033.78	1646.44	3478.04	756.857	1633.39	11491.9	2911.78	2295.95
1.62_135.0312m/z		135.031	1.61602	0.3695	2	100 - 7.22 - 5.79 - 0.167	HYPOXANTHINE	M-H	C5H4N4O	51.3	-0.58405	94.8737	-0.00398333	54.6092	189.797	128.764	190.912	135.837	232.438	130.07	125.535	141.503	79.4397	97.7719	81.276	112.464	84.4022	85.4496	69.4205	135.663	128.693	72.9928	99.6147	108.966	50.3756	174.028	132.124	109.91	127.277	67.7531	83.9681	101.975	73.5386	205.699	165.552	101.947	87.2684	120.613	86.3459
4.45_212.0026m/z		212.003	4.45485	1.15905	1	100 - 11.4 - 6.72 - 1.09 - 0.148 - 0.0468	INDOXYL SULFATE	M-H	C8H7NO4S	41.2	1.20294	97.4445	-0.16515	10804.5	4069.71	5180.89	7932.3	7196.66	6973.86	8134.19	8647.89	5527.74	3897.55	6010.78	1778.64	6380.69	5926.24	2689.39	1790.71	4598.65	2075.48	9355.85	6473.75	3473.13	5307.62	2549.66	10048.6	2352.8	4876.99	9650.82	6244.72	7249.26	9304.83	5753.11	5033.57	4570.47	3131.45	9841.89	4127.26
1.35_192.0271n	192.027	191.02	1.34727	0.520717	8	100 - 7.46 - 1.63	ISOCITRIC ACID	M-CO2-H, M-H2O-H, M-H, M+Na-2H	C6H8O7	41.3	0.224372	99.3407	0.0672667	6261.38	6747.02	5973.01	8562.32	8880.81	8771.87	7882.09	9278.73	8407.78	7465.58	8572.33	10214.7	8351.69	9476.56	7498.74	6208.64	7588.12	8750.29	7746.7	4522.71	6853.4	9086.02	8891.49	7038.4	8512.03	8015.76	8955.97	10357.2	7647.71	10513.2	8749.58	7365.2	9701.67	8668.75	9787.81	10227.1
2.98_175.0247m/z		175.025	2.97663	0.47035	20	100 - 6.5 - 6.14 - 0.547 - 0.147	ITACONIC ACID	M+FA-H	C5H6O4	39.9	-0.940159	94.0404	-0.183367	12.6411	19.5343	8.61266	9.42865	13.2745	12.7148	15.4874	13.1511	12.3185	11.7346	19.4488	11.8689	11.1401	10.3561	14.1666	9.82523	7.72337	8.56554	11.5842	15.4657	12.4727	13.1337	7.02398	15.3002	12.665	21.9345	11.0023	17.5738	17.1987	11.1781	8.58512	7.30557	7.85639	11.2647	14.512	12.4528
3.11_164.0719m/z		164.072	3.111	0.571133	9	100 - 11.6	L-PHENYLALANINE	M-H	C9H11NO2	47.4	0.919708	98.0342	-0.019	2660.84	2604.15	2788.15	2290.44	2746.49	2486.34	2567.65	2844.51	3121.81	2209.32	2582.97	2444.98	2668.45	2785.92	2586.4	2338.38	2245.72	2482.89	2585.87	2253.55	2953.46	2597.2	2602.75	2892.56	3070.01	3109.78	2776.26	2393.74	2851.31	2465.09	2514.66	2792.52	2314.59	2766.2	2951.16	2925.47
3.92_204.0900n	204.09	203.083	3.91732	1.02468	3	100 - 15.5 - 1.15 - 0.23	L-TRYPTOPHAN	M-CO2-H, M-H, M+Na-2H, M+Cl, M+FA-H, 2M-H	C11H12N2O2	50.5	0.776148	97.5346	-0.0126833	8595.82	6208.23	9198.59	6469.83	8045.22	6236.83	7992.53	10456.1	6230.86	6890.98	5593.14	6341.69	7427.7	8677.73	6962.28	6703.94	7872.82	8270.18	7454.34	8898.91	8412.26	8776.01	9121.08	8240.5	8847.83	8309.97	7325.88	6656.91	8202.45	7749.64	8309.82	7506.8	7177.17	8077.49	8061.39	8330.85
1.40_231.0152m/z		231.015	1.39765	0.235167	7	100 - 2.3	MALEIC ACID	2M-H	C4H4O4	39.7	2.55572	97.0348	-0.13235	3.59945	1.80759	1.62323	1.51102	1.90772	1.65952	0.569075	4.06498	0.739873	1.77068	3.46939	0.518563	2.14144	2.04444	2.29296	1.11592	1.94254	0.418285	0.189213	0.606627	1.73706	2.8492	0.504718	3.13298	1.50552	2.91087	0.562701	0	2.05617	1.03324	0.971374	2.13319	0	0.00306111	1.50353	1.52633
6.40_231.1143m/z		231.114	6.40338	0.201567	2	100 - 14.4 - 1.3	MELATONIN	M-H	C13H16N2O2	43.1	1.70688	99.1959	0.113383	47.7695	22.8784	34.3828	32.2212	50.1763	75.206	27.0039	28.4905	25.5075	48.0812	27.0651	31.2132	20.4814	34.8241	38.327	29.2818	24.2734	53.0502	82.0006	62.4747	62.6673	23.8264	49.5563	48.5395	45.256	27.8887	62.9588	49.1916	54.7345	26.0106	27.9499	37.6099	33.4205	72.349	31.6452	37.7771
1.83_377.1204m/z		377.12	1.83435	0.218317	4	100 - 16.7 - 4.29	N-ACETYL-DL-GLUTAMIC ACID	2M-H	C7H11NO5	40.3	0.642283	90.5873	0.05435	8.00453	2.59475	2.7771	1.93091	2.55264	3.43	2.93635	4.04895	5.05611	2.86583	5.55833	4.17989	2.59961	1.44214	1.27365	1.67451	2.58031	2.39475	1.64283	2.29892	0.968233	3.52358	3.33812	6.14462	2.65516	7.62255	7.37917	2.59579	1.6017	0.678501	2.45432	1.296	0.515833	1.14455	2.01675	2.3503
4.02_190.0543m/z		190.054	4.0181	0.302367	1	100 - 9.66 - 5.07 - 6.69	N-ACETYL-DL-METHIONINE	M-H	C7H13NO3S	42.1	-0.442588	93.9687	-0.0819	22.2622	11.459	18.018	12.2805	30.5129	32.7317	20.2023	32.6943	23.1321	18.0204	31.1368	24.936	25.1473	28.19	25.2257	23.2698	21.5191	28.0871	21.5551	19.3032	26.6782	26.7367	19.9852	15.8649	19.8518	31.2323	30.6001	29.2359	34.4925	31.0841	22.0437	28.378	16.8098	27.5819	31.4211	27.8139
5.48_206.0823m/z		206.082	5.47953	0.436733	5	100 - 13.2 - 0.957	N-ACETYL-L-PHENYLALANINE	M-H	C11H13NO3	45.2	0.00244635	99.0289	-0.0604667	85.2067	62.2664	62.7431	31.4202	60.474	108.379	31.0527	33.3205	32.7473	29.7679	52.4369	25.561	30.3431	68.993	31.6117	29.937	43.3531	39.0619	75.0156	51.2548	60.4842	27.2321	39.5159	66.4386	56.761	36.0383	53.7872	63.9515	74.1206	27.4805	41.0564	48.2826	42.9446	19.1742	48.3231	40.948
3.93_135.0452m/z		135.045	3.9341	0.167967	14	100 - 9.63 - 0.678	PHENYLACETIC ACID	M-H	C8H8O2	46	0.124537	99.1948	-0.0359	21.8098	19.463	16.4198	14.3106	20.3874	12.8893	10.5852	25.7674	14.6397	9.38237	18.3404	14.9241	17.3852	12.3337	10.2306	12.6996	8.15326	11.3334	14.7524	11.5567	22.3325	18.563	11.5102	15.8064	11.2086	28.0417	26.2219	17.8579	19.7644	10.5642	17.9785	10.44	14.5075	10.0118	22.3272	13.3132
8.74_395.1898m/z		395.19	8.73827	0.739117	2	100 - 24.9	PREGNENOLONE SULFATE	M-H	C21H32O5S	46.8	0.0706083	91.9568	0.0482667	97.5162	302.741	280.561	79.7421	127.237	95.3388	114.282	255.812	84.8096	333.892	90.522	346.026	93.6105	309.658	398.171	136.707	221.635	601.797	52.046	309.237	194.002	288.338	103.81	340.491	161.035	646.623	110.393	332.373	128.504	163.045	486.969	183.635	153.068	133.635	138.357	135.232
8.20_149.0972m/z		149.097	8.20072	0.201567	4	100 - 1.02	RETINOIC ACID	M-2H	C20H28O2	55.7	0.385232	80.8219	0.000716667	6.60921	2.22708	2.15297	1.22797	2.66939	2.07456	4.94035	1.00639	2.86013	2.29068	0.189674	4.95935	2.68551	1.5474	3.27251	0.132742	2.40511	0.958578	1.39038	0.454037	0.324217	0.36391	3.20838	3.00466	0.874189	1.51268	2.24185	0	2.58372	3.76541	0.498532	3.66729	0.562912	2.81489	2.03221	5.89851
6.81_201.1131m/z		201.113	6.80655	1.37742	1	100 - 11.1 - 1.26 - 0.0132	SEBACIC ACID	M-H	C10H18O4	44.1	-0.554655	99.7116	-0.10345	141.651	156.094	91.7165	120.373	147.31	176.883	202.807	174.507	79.8672	85.2162	147.536	127.877	81.2586	110.679	126.44	113.056	85.2403	101.973	123.856	91.0328	101.943	123.82	97.7	120.421	113.113	213.44	159.716	100.399	93.7193	129.976	155.679	97.4151	98.4838	99.6526	109.576	123.393
8.07_775.6780m/z		775.678	8.06635	0.26875	2	100 - 15.4 - 1.53	THYROXINE	M-H	C15H11I4NO4	57.2	-1.81007	98.1114	-0.00365	122.083	102.581	75.9736	169.889	123.875	104.338	117.213	144.118	121.158	130.85	102.235	94.8838	132.269	87.9739	114.639	80.0662	109.855	92.9121	94.348	73.3849	107.767	126.179	101.54	78.4299	95.4296	131.705	82.1892	69.798	162.091	118.493	179.909	112.828	118.055	97.0208	85.1467	163.902
1.50_167.0214m/z		167.021	1.49843	0.907017	3	100 - 7.91 - 0.973	URIC ACID	M-H	C5H4N4O3	43.9	1.73608	99.0654	-0.0215667	18214.7	25842.3	17432.9	14460.8	17610.8	14847.2	12343.6	18627.3	15623	14180.5	17532	9146.21	14765.6	13916.3	17156.8	18356	13504.9	16706.5	16104	16992.5	19248.9	12829.7	14427.9	18073.1	17997.4	17837	18206.6	13126.2	15897	18340	14883.6	14829.1	14798.9	16862.5	18076.2	20711.6
[truncated: 357 more columns]

## Sheet: aHILIC+
Compound	Neutral mass (Da)	m/z	Retention time (min)	Chromatographic peak width (min)	Identifications	Isotope Distribution	Accepted Description	Adducts	Formula	Score	Mass Error (ppm)	Isotope Similarity	Retention Time Error (mins)	CTRL_01	CTRL_02	CTRL_03	CTRL_04	CTRL_05	CTRL_06	CTRL_07	CTRL_08	CTRL_09	CTRL_10	CTRL_11	CTRL_12	CTRL_13	CTRL_14	CTRL_15	CTRL_16	CTRL_17	CTRL_18	CTRL_19	CTRL_20	CTRL_21	CTRL_22	CTRL_23	CTRL_24	CTRL_25	CTRL_26	CTRL_27	CTRL_28	CTRL_29	CTRL_30	CTRL_31	CTRL_32	CTRL_33	CTRL_34	CTRL_35	CTRL_36
9.07_103.0635n	103.064	148.035	9.06913	0.738617	7	100 - 5.45 - 0.332 - 0.00404	2-AMINO-2-METHYLPROPANOIC ACID	M+H, M+2Na-H	C4H9NO2	51.2	1.67555	99.2875	-0.0258667	1154.73	1207.35	399.507	596.011	1639.8	511.651	888.696	1209.31	770.763	946.322	2094.71	1172.25	887.655	390.195	931.161	731.584	577.89	806.976	926.567	699.104	886.439	509.877	506.125	1816.36	692.353	1858.79	1208.03	856.226	747.353	756.074	749.679	703.343	573.689	654.32	836.438	1109.71
8.80_106.0864m/z		106.086	8.80057	0.352517	8	100 - 2.7	2-METHYLPROPANOIC ACID	M+NH4	C4H8O2	53	2.20425	97.8266	0.0155667	33.8807	37.1244	3.58585	12.5913	25.7015	23.1426	3.83333	8.28918	8.61519	6.14224	15.9453	7.08848	6.81542	2.08986	5.32093	10.4625	3.46264	8.63161	2.77563	12.3475	25.3304	0	0	24.088	0	14.782	0	25.5554	28.7101	2.16575	0	5.58256	2.92798	3.38527	1.67821	5.53648
1.75_153.0430n	153.043	154.05	1.7496	1.30947	3	100 - 18.8 - 0.966 - 0.459 - 0.14	3-AMINO-4-HYDROXYBENZOIC ACID	M+H, M+NH4	C7H7NO3	39.1	2.50538	90.6086	-0.0854	1116.55	744.444	297.277	1316.28	1997.5	804.54	524.937	1131.22	1384.94	1082.94	1734.58	813.463	879.734	264.066	1413.93	980.309	994.955	855.735	962.676	1332.29	1301.1	225.003	272.998	1208.08	366.179	790.365	1568.13	1292	743.176	465.67	539.751	84.5047	175.647	431.296	548.605	1046.31
1.77_130.0629n	130.063	283.117	1.7664	1.19197	6	100 - 37.1 - 7.97 - 8.37	3-METHYL-2-OXOVALERIC ACID	M+ACN+H, 2M+Na	C6H10O3	36	-0.975865	70.0971	-0.0586	927.563	1054.33	347.669	958.071	1043.45	1081.45	728.084	976.279	907.338	640.649	1530.26	801.197	650.943	149.745	678.795	651.007	473.16	963.056	970.046	632.436	800.522	205.293	292.228	752.557	329.681	837.237	967.227	1026.09	888.53	361.814	864.837	256.244	659.892	751.443	558.423	937.483
6.55_184.0724m/z		184.072	6.55098	0.16785	1	100 - 3.95	ACETYLCHOLINE	M+K	C7H16NO2	41	-3.1255	95.4567	0.167567	10.5311	9.85771	7.82664	4.00124	1.75497	3.20285	6.0689	8.6309	8.79717	6.45091	6.39439	6.14279	4.86909	7.99033	5.01754	3.83045	6.04899	3.50254	6.30909	3.97476	5.0235	6.33787	5.21528	3.22577	5.6664	3.08808	3.47112	6.51332	2.19172	6.3574	3.13954	6.3398	4.9829	3.67554	8.04603	5.34595
8.35_219.0266m/z		219.027	8.34727	1.79628	20	100 - 9.21 - 8 - 0.0926 - 0.00846	ALPHA-D-GLUCOSE	M+K	C6H12O6	45.1	0.147172	92.3113	0.0672667	3828.21	5674.12	2542.68	5718.23	3648.15	3118.23	3229.34	4951.76	3057.67	3496.48	5176.19	3208.63	2991.76	1174.28	2365.48	3335.31	2568.35	5552.11	4167.43	3728.21	3365.45	1553.08	2161.84	3929.01	2762.86	6158.03	4631.34	3201.3	1736.79	1704.76	2328.9	1396.78	1917.14	2389.25	2730.58	2469.91
1.18_89.0597m/z		89.0597	1.17877	0.789067	7	100 - 4.58 - 0.0827	BUTANOIC ACID	M+H	C4H8O2	40.8	-0.00501122	99.53	-0.111233	40.6435	50.0345	51.1705	41.8196	60.7357	31.3834	58.7052	64.633	45.8109	41.5002	54.1523	45.3416	41.6884	53.7631	43.054	53.3879	37.5023	54.0041	50.324	48.4536	49.7984	41.0179	41.4229	65.6902	46.2574	60.3439	52.8944	51.9254	66.7889	46.6895	53.9796	73.6059	64.2122	56.7969	36.2523	43.8143
13.23_489.1143m/z		489.114	13.2326	0.470083	2	100 - 18.8 - 42.3	CYTIDINE 5'-DIPHOSPHOCHOLINE	M+H	C14H27N4O11P2	40.5	-0.564393	74.916	-0.137433	34.7518	26.01	17.9987	14.7229	9.4517	11.4902	8.85017	8.80163	12.5653	6.59002	12.5785	12.8258	18.5102	20.9547	15.0538	8.51775	16.7831	5.45834	15.9419	19.4496	14.3131	9.56581	11.5847	10.3202	6.95917	10.5138	8.7001	10.8943	34.8536	11.2827	14.3427	12.7228	6.8571	2.69167	2.71962	9.60186
10.98_342.1164n	342.116	360.15	10.983	2.01458	12	100 - 17.4 - 4.42 - 1.33 - 0.124	D-(+)-CELLOBIOSE	M+H-H2O, M+NH4, M+Na, M+K, 2M+Na	C12H22O11	45.8	0.5901	95.0394	0.0829667	2280.61	2155.26	1272.49	2950.18	1805.03	1913.94	1404.76	2234.87	1773.27	1732.16	2509.99	1321.68	1678.06	987.371	1726.9	2421.71	2150.1	2726.36	2152.25	2650.06	2008.15	1260.57	1903.09	3319.46	1611.13	3472.04	3287.16	2629.9	1582.35	1143.5	1043.13	992.321	1339.29	1092.97	1263.62	1164.79
7.84_198.0973m/z		198.097	7.84358	1.35985	19	100 - 9.2 - 1.08	D-(+)-GALACTOSE	M+NH4	C6H12O6	42.1	0.35268	97.5615	0.203583	1220.62	1669.51	936.842	1461.26	1097.78	891.104	1330.67	1420.64	1196.99	1303.68	1606.12	1356.3	1277.42	816.068	1243.66	1064.41	1095	1340.59	1439.32	1036.65	1105.6	751.549	829.563	1462.46	961.75	1885.2	1492.42	1124.9	560.708	817.774	484.837	590.113	569.775	646.898	658.459	582.481
10.75_145.1105n	145.11	146.118	10.7479	0.486867	1	100 - 11.1 - 0.935 - 0.0637 - 0.00246	DEOXYCARNITINE	M+H, 2M+H	C7H16NO2	49.3	1.37208	97.1584	-0.0420667	7656.53	5872.27	12327.6	5073.72	10229.3	5590.3	8632.07	7931.76	9066.88	4663.18	9026.86	12965.6	9418.9	14043.9	6177.02	5916.46	5001.85	7564.46	5281.43	5885.3	6221.91	10488.1	7209.13	9195	8303.98	7667.15	11998.2	10458.4	11441.9	9043.22	6329.71	8269.19	9572.68	6877.22	16905.8	9504.79
1.78_141.0183m/z		141.018	1.78318	0.2854	13	100 - 0.057	D-GLUCURONOLACTONE	M+H-2H2O	C6H8O6	40.3	0.436551	92.4401	-0.0718167	37.0965	128.922	22.6108	5.65611	19.8446	0.865081	15.4182	13.2713	32.5119	22.7027	32.8273	7.98869	11.8713	9.24184	1.49064	25.4356	7.05392	19.794	8.88301	8.11878	18.5264	2.2998	4.11594	22.0621	11.3359	35.8537	11.3849	41.1983	5.4822	28.4607	15.877	3.84268	4.37773	8.04667	23.136	2.95102
8.45_70.0652m/z		70.0652	8.448	0.218267	5	100 - 2.12	DIETHANOLAMINE	M+H-2H2O	C4H11NO2	41.1	0.848084	96.8891	-0.332	11.728	9.7426	12.0728	19.1217	5.86837	5.06071	6.61846	13.4084	10.7432	7.13318	18.5434	8.91248	5.66329	21.0772	2.12702	8.68014	8.67828	11.4303	2.73236	2.74011	5.19176	1.70296	3.59471	6.16649	4.15489	20.1172	10.2301	13.4281	7.33214	0.961893	5.38774	3.08704	10.7129	1.22363	11.124	6.49373
8.73_136.0758m/z		136.076	8.73342	0.3022	6	100 - 8.89	DOPAMINE	M+H-H2O	C8H11NO2	47.6	0.581811	98.9867	0.0534167	175.132	117.395	146.088	232.276	171.677	127.432	153.534	220.829	164.421	166.032	203.696	164.036	162.066	66.3745	117.425	155.081	129.255	167.902	136.282	136.551	170.218	101.439	100.769	144.783	117.98	268.486	197.947	176.439	156.989	70.6626	154.283	86.2249	138.753	91.8252	164.289	102.356
7.44_205.0676m/z		205.068	7.44072	0.9401	6	100 - 7.18 - 1.4	GALACTITOL	M+Na	C6H14O6	42.8	-3.36944	99.6881	-0.139283	3217	2563.47	2012.61	4525.49	2245.74	3181.82	3791.23	5348.84	2530.31	2134.75	5386.84	2371.41	2164.09	2169.57	1609.89	1838.39	1342.46	2117.19	2215.51	3230.12	1926.09	3833.14	1194.85	2350.49	1691.94	4574.61	2628.78	24785.1	2802.16	1442.62	1674.88	1275.85	1582.69	1506.29	1919.67	2404.37
13.97_174.1117n	174.112	175.119	13.9713	2.19925	3	100 - 8.67 - 0.797	L-ARGININE	M+H-H2O, M+H, 2M+H	C6H14N4O2	44.6	0.363209	99.4787	-0.183733	7194.41	6948.34	6149.39	8161.96	5855.57	5447.16	5883.36	8637.27	4949.14	5518.43	8375.34	10421.4	8039.67	5320.88	9064.13	4852.13	3918.93	5551.08	7531.82	8515.09	8165.45	7241.26	6247.71	5568.72	5771.96	7099.1	8885.97	8792.36	5408.68	3668.82	5481.04	6568.91	8345.77	6222.26	5311.85	9293.46
0.74_280.2403n	280.24	561.487	0.742283	0.520367	3	100 - 32.6 - 7.38	LINOLEIC ACID	M+H-2H2O, M+H-H2O, M+Na, 2M+H	C18H32O2	48	0.16411	87.1606	-0.00271667	8022.29	17994.1	6468.41	5863.6	6064.43	1615.69	7760.55	2835	4866.84	6470.35	5261.96	5524.72	8065.28	2553.59	13388.1	6024.95	5587.74	8590.32	5286.96	6040.92	8256.69	4556.4	5908.46	4278.47	6785.34	15193	7961.2	13953.9	7969.74	4839.02	12222.1	13613.4	5842.63	4795.37	10669.9	5666.98
14.12_146.1057n	146.106	147.113	14.1224	4.86858	7	100 - 9.24 - 0.863 - 0.000833	L-LYSINE	M+H-H2O, M+H, 2M+H, 2M+Na	C6H14N2O2	48.2	1.03444	98.1886	0.07235	8390.88	8433.04	6852.79	8593.02	8171.72	8933.95	7707.16	11474.5	10631.6	9314.62	11759.9	10477.8	8542.54	7166	8249.9	10237.4	8332.09	12657.9	8195.55	10513.1	9695.11	5750	7385.36	9549.55	7820.05	20320.3	10760.9	9539.07	8525.65	6912.54	8526.17	6489.62	7654.89	7271.66	9508.08	8331.01
7.52_131.0948n	131.095	176.066	7.52465	0.721867	4	100 - 7.25 - 0.615	L-NORLEUCINE	M+H, M+Na, M+2Na-H	C6H13NO2	42.1	1.4111	99.834	-0.22035	23492.1	25094.7	15344.1	25340.5	19713.1	18433	16071.2	22746.2	18067.2	18001	23356.3	15887.4	19130.9	12962.7	23365	15851	16611.2	24398.9	18567.6	19270.1	19718	11987.3	12500.9	26298.3	11824.2	42068.4	27401.8	15327.9	19539.6	13704.4	18398.4	14264	14051.8	14602.2	20979.7	16859.4
8.43_115.0635n	115.064	160.035	8.4312	0.906583	3	100 - 6.55 - 0.256 - 0.00129	L-PROLINE	M+H, M+Na, M+K, M+2Na-H, 2M+Na	C5H9NO2	43.9	1.88575	99.1583	-0.1188	18558.7	19808.1	13251.4	35155.1	12556.2	12241.7	11814.5	21171.4	14422.1	14141.8	38252.8	16700.6	16737.5	17953.5	8300.76	10863.2	10526.8	12320.7	9989.34	8456.25	10152.8	7910.79	6452.1	13624.9	9471.23	32330.4	19829.4	21157	14743.5	5152.09	12432.7	12349.3	13630.5	5437.41	14727	13837.3
9.00_114.0915m/z		114.092	9.002	0.537167	7	100 - 4.41	L-TERT-LEUCINE	M+H-H2O	C6H13NO2	41	1.27077	96.9419	0.342	4.60707	10.463	10.0888	8.83778	4.75908	5.73432	6.2778	1.73172	0.789761	1.41782	4.32738	2.30896	1.14174	2.27388	2.27205	4.17543	3.612	6.55434	5.59382	3.12712	3.16406	2.88963	4.75335	1.01474	1.14999	1.53067	1.42401	11.1971	10.946	12.5735	4.57395	11.5775	5.78465	3.15886	0.18397	1.24376
0.84_139.0390m/z		139.039	0.843017	0.31895	13	100 - 10.8 - 0.778	SALICYLIC ACID	M+H	C7H6O3	40	-0.165505	97.161	0.103017	3.66994	0.422624	0.985411	4.1717	2.7151	7.86879	3.03176	5.16481	5.26262	5.83563	9.83625	2.0933	2.92914	1.93051	3.03733	0.868435	2.19092	1.23822	1.67086	0.759646	2.69503	1.58329	1.97326	6.36262	0.485277	2.93971	2.11651	3.40631	2.71432	1.34826	0.637114	0	1.38439	1.71388	0.70684	1.01226
6.79_192.0862m/z		192.086	6.78598	1.30947	14	100 - 73.5 - 7.12	SHIKIMIC ACID	M+NH4	C7H10O5	44.2	-2.38415	60.4442	0.0159833	14.2075	17.8707	29.8438	24.9831	22.3855	19.9833	23.6815	29.3138	18.8064	19.4377	33.9304	34.0823	26.9124	24.9896	12.5738	26.1204	20.616	36.9423	21.896	21.4607	18.1346	31.2366	18.2982	23.1423	37.3977	36.7054	39.1146	32.7051	21.9166	70.597	22.3964	49.4747	21.9051	25.1001	19.4963	14.306
0.74_328.3199m/z		328.32	0.742283	0.1343	2	100 - 14.9	STEAROYL ETHANOLAMIDE	M+H	C20H41NO2	39	-3.40293	91.4169	-0.0402167	284.983	2426.39	2.32e-10	0	5.37e-09	0	3.62e-10	0	13.3274	0	0	1.33e-09	1.34e-10	4.32e-10	1400.96	443.929	1.18e-11	0	9.93e-11	9.00282	163.245	4.25e-10	6.03e-10	303.242	1.51e-09	366.042	635.61	2.39e-10	177.477	428.015	220.105	497.923	254.017	255.016	153.307	262.397
8.05_125.0143n	125.014	169.986	8.04505	0.705133	2	100 - 5.01 - 1.46	TAURINE	M+H, M+Na, M+2Na-H, 2M+H, 2M+Na	C2H7NO3S	53.7	-2.77276	95.1426	0.01005	4058.5	4825.56	2694.57	3834.61	2888.07	3073.99	3003.3	3456.02	3318.16	2467.36	4652	3503.4	2939.51	2034.44	3847.55	2599.03	3903.4	4326.67	3795.78	3264.75	3667.2	2519.18	2694.16	3491.28	3121.96	3045.04	3885.14	3693.85	3502.44	4555.03	3551.48	2379.9	3916.52	3352.42	3559.25	4499.39
1.50_127.0504m/z		127.05	1.49777	0.906617	3	100 - 35.5	THYMINE	M+H	C5H6N2O2	36.5	1.31135	78.0845	-0.102233	93.2155	103.743	40.9358	98.7051	91.9379	92.6036	66.9567	117.456	138.227	104.529	147.688	89.6309	105.465	29.5138	84.9883	95.0048	70.0159	105.815	106.243	116.733	103.278	33.9672	51.0591	136.59	60.8674	97.9702	131.806	132.175	97.8907	39.4063	136.235	21.752	71.4878	69.5107	97.4602	118.231
7.49_120.0810m/z		120.081	7.49107	1.15832	4	100 - 7.14	TYRAMINE	M+H-H2O	C8H11NO	41.6	1.4979	97.6137	-0.228933	828.359	893.868	674.061	805.298	811.758	748.078	672.692	844.108	925.246	633.726	848.859	644.698	761.638	569.748	813.402	662.005	690.042	840.049	817.953	618.888	770.109	496.343	600.084	890.706	657.273	1008.07	922.567	715.616	529.118	400.627	467.945	416.397	408.676	436.4	520.361	489.32
[truncated: 357 more columns]

## Sheet: ZICpHILIC-
Compound	Neutral mass (Da)	m/z	Retention time (min)	Chromatographic peak width (min)	Identifications	Isotope Distribution	Accepted Description	Adducts	Formula	Score	Mass Error (ppm)	Isotope Similarity	Retention Time Error (mins)	CTRL_01	CTRL_02	CTRL_03	CTRL_04	CTRL_05	CTRL_06	CTRL_07	CTRL_08	CTRL_09	CTRL_10	CTRL_11	CTRL_12	CTRL_13	CTRL_14	CTRL_15	CTRL_16	CTRL_17	CTRL_18	CTRL_19	CTRL_20	CTRL_21	CTRL_22	CTRL_23	CTRL_24	CTRL_25	CTRL_26	CTRL_27	CTRL_28	CTRL_29	CTRL_30	CTRL_31	CTRL_32	CTRL_33	CTRL_34	CTRL_35	CTRL_36
2.09_183.0899n	183.09	204.067	2.08597	0.58795	3	100 - 13.6 - 1.15	(-)-EPINEPHRINE	M-H2O-H, M-H, M+Na-2H	C9H13NO3	41.4	2.23467	97.1656	0.05705	265.357	104.488	80.1899	88.8347	63.2033	192.087	146.711	54.978	238.306	126.841	600.281	395.831	71.0967	40.0116	74.2361	61.4859	85.2657	85.4266	320.854	66.4343	99.0594	282.739	153.618	57.2681	82.5541	56.0557	109.44	176.576	192.023	281.205	183.155	28.0225	655.286	226.623	130.011	111.482
1.65_547.3640m/z		547.364	1.64918	0.302383	1	100 - 32.9	1,2-DIDECANOYL-SN-GLYCERO-3-PHOSPHOCHOLINE	M-H2O-H	C28H57NO8P	55.3	0.348979	93.688	0.00136667	54.6241	31.31	39.9387	47.2941	23.8091	41.1324	57.7857	155.231	10.3302	19.406	12.8493	11.4701	20.7989	36.4541	6.17095	54.8951	29.6199	37.2328	9.09663	14.1708	49.4126	16.3294	13.0498	22.6773	22.0715	125.072	6.04234	29.8986	40.431	17.8486	66.1543	24.2834	34.8962	2.77826	42.5161	10.4582
1.57_188.0480n	188.048	187.04	1.56518	0.520767	2	100 - 16.3	1-HYDROXY-2-NAPHTHOATE	M-CO2-H, M-H	C11H8O3	39.8	3.41854	95.3473	0.0714167	133.904	123.28	90.6775	106.327	81.8236	85.9918	105.745	139.27	82.8529	610.717	77.9103	127.526	92.3633	63.2295	186.201	75.7947	97.6401	55.7516	95.5527	93.2126	103.746	57.8077	69.706	109.117	80.6922	146.26	75.4114	66.9925	70.532	287.036	96.3826	74.3633	64.7291	76.8634	79.3279	51.5683
9.11_168.0779m/z		168.078	9.10718	0.990967	2	100 - 8.91 - 0.429	1-METHYL-L-HISTIDINE	M-H	C7H11N3O2	44	0.500362	99.6616	0.136883	247.352	71.7626	249.426	272.872	264.886	150.953	345.473	1376.72	18.8458	569.277	183.669	496.566	786.26	624.117	182.428	148.901	197.799	407.112	4.15645	338.427	78.4512	2022.14	65.0601	875.113	24.6904	126.688	579.456	78.2915	117.093	367.329	20.8436	470.347	13.0769	35.1529	497.221	35.8786
0.98_401.2910m/z		401.291	0.977283	0.6719	1	100 - 25.2 - 49.1 - 18.5	1-OLEOYL-RAC-GLYCEROL	M+FA-H	C21H40O4	34	0.373216	65.9219	-0.0864333	24.9522	104.019	82.3174	87.2897	100.129	49.99	65.3044	76.6663	26.837	66.9039	41.7624	60.4384	60.5768	51.6005	75.373	94.8178	106.919	80.9492	55.6921	37.3999	89.2745	100.215	36.8296	40.6735	57.3656	183.48	74.0141	44.0308	197.497	58.5163	192.436	148.962	164.919	40.0966	124.28	42.0721
8.67_159.0300m/z		159.03	8.6705	0.386333	20	100 - 11.1	2-OXOADIPATE	M-H	C6H8O5	41.9	0.516657	95.0363	-0.200867	32.4955	19.4336	0.050472	7.40576	0	0	0.164068	188.192	4.33274	0.885484	0	0.379939	0.202207	0.0632539	29.8809	18.2096	0	0.276635	0.419151	2.07112	1.17704	0.132303	0.399759	5.79439	34.1574	1.66355	5.69959	0.222849	2.03283	119.388	27.9237	0	50.2899	0.334122	0	3.53279
6.74_181.0508m/z		181.051	6.7388	0.755867	17	100 - 10.2 - 11	3-(4-HYDROXYPHENYL)LACTIC ACID	M-H	C9H10O4	42.8	1.01008	91.8051	-0.09205	1099.65	482.158	1218.93	391.981	899.581	491.319	457.61	2569.01	529.78	354.826	751.026	626.538	646.624	632.21	818.094	1847.68	309.999	415.116	34.9862	529.796	1014.8	672.483	496.491	620.314	645.713	650.207	1008.44	859.051	652.406	1224.17	2401.73	291.115	1422.38	406.365	764.1	529.986
6.22_179.0356m/z		179.036	6.21805	0.571133	8	100 - 49.9	3-(4-HYDROXYPHENYL)PYRUVIC ACID	M-H	C9H8O4	36.3	3.56014	72.7511	-0.1796	48.8034	17.6936	49.0646	23.5835	30.1066	17.0146	46.2946	65.8889	19.5076	8.71249	33.1982	16.4053	25.1891	52.8732	48.0744	37.2634	23.734	18.9393	2.46476	30.7674	28.3049	37.2689	39.0698	16.9518	28.3264	19.0834	22.9512	41.7023	54.6756	94.4433	51.7706	27.8697	81.3488	20.1484	27.324	30.8015
7.33_328.0452m/z		328.045	7.32665	0.26875	7	100 - 8.21	3',5'-CYCLIC ADENOSINE MONOPHOSPHATE	M-H	C10H12N5O6P	47.7	-0.0113151	93.9199	0.0368667	18.2814	11.299	12.7637	11.1936	11.6378	17.8673	6.83735	27.3149	8.80276	6.37895	15.6233	14.0494	9.03701	6.18019	13.3789	12.9687	3.99636	14.9239	0.704869	7.43996	12.783	7.26576	9.97604	7.41469	18.5724	10.5763	23.6473	4.39884	10.745	16.893	12.6398	5.70811	19.9244	5.69523	11.6057	6.19324
7.11_291.1085m/z		291.108	7.10828	0.655033	8	100 - 20 - 7.18	3-METHYLGLUTARIC ACID	2M-H	C6H10O4	39.9	-0.304036	84.7371	-0.164267	38.9766	8.00181	20.8824	7.55889	16.6916	15.279	12.2913	45.3723	5.00858	5.91839	22.3706	10.331	10.1413	12.4267	59.7679	60.2109	7.57039	14.8236	69.2732	16.8211	13.5831	10.2107	58.5327	16.8401	31.8924	20.8201	23.2868	21.1045	14.3712	54.7247	28.3973	8.58319	86.3006	22.9047	8.30049	17.5447
9.07_202.0277m/z		202.028	9.0736	0.3191	5	100 - 15.4 - 0.618	4-HYDROXY-L-PHENYLGLYCINE	M+Cl	C8H9NO3	46.7	0.412308	94.4022	0.0567	9.66175	4.51017	13.974	5.11176	5.2687	4.26977	9.53198	2.53269	12.1772	6.29784	4.8231	5.01297	3.40319	25.2805	12.0547	13.1974	4.93016	7.95327	1.77886	4.1757	5.26688	3.98438	5.53883	3.67221	4.03496	3.60613	4.93733	3.65896	9.067	4.77589	6.82959	7.40118	11.4182	6.09902	9.28355	2.58705
9.02_112.0404m/z		112.04	9.02322	0.65505	14	100 - 13.8 - 1.35	5-AMINOLEVULINIC ACID	M-H2O-H	C5H9NO3	41.1	0.281334	92.7342	-0.252933	105.192	81.9298	31.2704	65.8634	25.0787	56.0499	13.4381	204.468	25.9754	25.0365	80.9073	31.9975	26.6569	16.4333	52.9454	137.082	13.6075	35.6001	2.61764	35.9655	21.4138	13.2958	17.7781	34.1687	109.09	129.918	25.3123	37.3131	51.2028	52.6923	63.776	10.6569	52.32	23.6828	34.8364	27.3086
7.44_128.0354m/z		128.035	7.44423	0.77265	14	100 - 6.42 - 0.768 - 0.857	5-OXO-L-PROLINE	M-H	C5H7NO3	45.3	0.642801	98.7837	0.0763667	5289.26	2686.01	1430	2968.3	2017.05	1933.03	1113.74	7925.76	2009.21	2017.32	3012.84	3195.54	1863.95	793.352	4730.42	7295.53	298.874	2456.16	4.32908	1525.32	2133.63	515.637	852.818	1858.69	2986.57	3461.36	4091.45	1725.68	1630.87	5552.97	4893.15	523.917	6395.69	1284.61	1672.22	1285.29
8.49_191.0563m/z		191.056	8.48572	1.1255	9	100 - 8.29 - 1.73 - 0.0486	ADIPIC ACID	M+FA-H	C6H10O4	42.1	1.0054	97.9171	-0.223717	6297.93	1700.84	127.493	1179.73	497.916	780.716	353.537	1098.91	1040.32	59.0414	2278.69	1666.03	31.3005	68.5965	10549	910.607	405.415	301.082	5.30125	767.976	1349.81	201.294	159.232	571.836	605.358	1770.88	456.736	1506.45	1215.5	4930.4	153.185	313.748	303.794	1482.54	644.459	402.256
8.25_180.0635n	180.064	179.056	8.25053	2.55322	24	100 - 29.8 - 4.61 - 0.012	ALLOSE	M-H2O-H, M-H, M+FA-H	C6H12O6	44.4	0.743906	80.5629	0.0459167	43661.2	29104	29865.2	30766.4	36087.9	27687.3	32026.8	44013.5	34811.1	32867.8	34448.6	34661.4	33963.5	22323	28339.5	38235.3	26565.1	31724.9	1799.38	31914.1	33756.4	32818.3	26884.7	35961.6	37471.1	42443.7	33122.7	34994.4	34030	32373.9	31183.8	23480	32924.2	28656.7	32737.2	30666.3
9.11_321.1303m/z		321.13	9.10718	0.167933	6	100 - 10.4	ALPHA-AMINOADIPIC ACID	2M-H	C6H11NO4	41.2	-0.0777356	96.0926	0.330333	0.534899	1.89006	1.18105	0	0.141475	0	1.10987	0.958631	0	0	3.57654	2.56765	0	0	0.427633	0.482955	2.56712	1.50714	0	0.734528	0	0.616082	0	0	0.394335	0	0	0	1.16439	0.576038	0.683001	2.29857	0.114478	0.553317	0	0
1.41_121.0295m/z		121.03	1.414	0.638333	7	100 - 10.1	BENZOIC ACID	M-H	C7H6O2	48.2	0.29113	97.2751	0.00728333	670.489	198.226	171.533	229.559	317.523	151.225	195.28	169.945	446.204	458.056	297.296	354.026	161.484	188.89	166.333	284.916	250.827	175.062	57.8427	211.588	392.65	415.162	146.13	205.736	142.614	349.3	173.367	238.02	200.187	130.827	265.467	229.095	175.927	418.29	355.292	312.503
1.15_584.2642n	584.264	583.257	1.14525	1.51183	4	100 - 34.6 - 9.86 - 0.536 - 0.201 - 0.0369	BILIRUBIN	M-2H, M-H	C33H36N4O6	39.6	1.13418	96.1889	-0.15175	11809.4	2800.48	6850.55	7321.63	7673.01	12522.6	4334.19	1760.19	2751.77	2348.79	3213.41	5000.57	2128.81	5923.91	740.692	4495.68	3463.96	6339.98	14667.5	6174.43	4901.93	2924.5	3008.36	3282.14	4544.58	3479.76	6779.26	7055.51	8590.94	2170.1	6130.37	3436.54	4785.81	7497.45	2545.75	3996.48
9.02_147.0300m/z		147.03	9.02322	0.285517	25	100 - 4.93 - 0.551	CITRAMALIC ACID	M-H	C5H8O5	42.3	0.892978	98.7147	0.219033	324.093	65.5466	34.2307	38.1087	71.1651	42.2173	21.0514	184.93	54.9061	31.4193	61.3823	52.6083	21.939	25.8694	130.268	98.6249	42.7136	35.3178	1.04676	19.0858	32.13	12.3818	60.2025	35.4062	65.6176	33.1251	65.1838	46.3089	36.1973	66.317	61.2944	14.2301	53.8657	40.7901	21.3021	16.2526
9.06_174.0885m/z		174.089	9.0568	0.45345	3	100 - 8.05 - 0.516	CITRULLINE	M-H	C6H13N3O3	42.4	0.542832	99.4725	-0.25555	859.644	590.202	782.555	529.818	758.403	1060.52	684.052	820.86	715.343	640.969	1705.71	956.916	579.105	1200.74	619.726	600.296	630.806	837.519	0.968951	690.548	496.124	887.08	625.609	659.978	539.063	290.949	956.407	669.108	331.946	415.824	412.196	896.427	566.275	789.391	684.158	835.927
9.29_539.1388m/z		539.139	9.29193	0.68865	10	100 - 20.5	D-(+)-RAFFINOSE	M+Cl	C18H32O16	41.4	0.733784	95.111	-0.266517	66.5008	8.89397	17.8334	7.33761	4.71225	2.37262	0.353287	12.9228	1.13368	0.469876	6.55619	9.06686	3.19629	3.15378	32.2422	15.9579	8.63239	4.98789	0	2.46029	8.04886	5.93171	11.8385	7.30347	11.7116	6.90879	5.68329	6.85323	10.0079	32.4901	8.59595	0.149018	112.328	5.72227	3.82608	1.02856
8.37_149.0457m/z		149.046	8.36812	0.45355	20	100 - 6.45 - 0.806 - 0.0104	D-(+)-XYLOSE	M-H	C5H10O5	49.9	0.825649	98.9776	0.0320667	947.083	512.99	735.552	538.208	551.485	591.821	394.731	707.745	450.023	418.379	707.656	656.969	511.087	460.236	406.86	469.094	230.404	558.078	4.53812	489.757	444.854	242.515	446.548	500.984	639.582	490.514	653.43	428.292	720.779	600.419	370.403	209.568	629.708	547.236	489.848	478.083
7.78_330.0599m/z		330.06	7.78018	0.43675	2	100 - 45	DEOXYADENOSINE MONOPHOSPHATE	M-H	C10H14N5O6P	37.8	-3.04575	76.7985	-0.170783	22.8159	12.6073	6.84133	7.30044	1.18763	2.94139	5.66001	26.7443	0.00307605	1.48875	14.7612	3.73083	4.51721	9.99276	10.102	11.9706	1.7425	1.85875	8.03897	1.28643	0.491119	1.85242	1.61498	2.22422	26.911	13.6678	41.4957	2.90823	2.45696	32.2824	14.8075	4.08237	15.4882	4.47169	2.41269	2.84039
8.65_133.0376n	133.038	132.03	8.6537	0.369533	4	100 - 4.95 - 0.00715	D-ASPARTIC ACID	M-CO2-H, M-H, M+Na-2H	C4H7NO4	43.1	0.562308	99.1131	-0.1779	585.219	196.825	139.936	220.123	250.285	238.734	101.668	809.817	161.535	180.31	336.52	189.343	171.314	59.8475	987.015	594.399	55.3362	235.825	1.71635	179.672	286.56	45.6574	171.068	163.769	413.428	143.754	270.776	218.157	166.905	922.427	576.024	57.6909	763.55	233.041	180.128	96.9788
8.60_165.0406m/z		165.041	8.6033	0.48715	7	100 - 8.06 - 2.4	D-GALACTARIC ACID	M-CO2-H	C6H10O8	42.8	0.451552	98.3531	0.17895	2626.45	490.291	99.1644	598.014	342.194	337.192	106.045	1811.93	233.309	264.395	1044.26	342.651	131.74	44.1887	1476.39	741.748	22.5228	246.57	3.14098	229.852	328.515	45.7172	81.1873	656.833	618.643	318.598	597.102	228.226	220.401	1600.21	1077.94	56.7638	1583.42	233.005	251.86	190.18
9.14_193.0355m/z		193.035	9.14077	0.52065	17	100 - 5.89 - 0.818 - 0.00559	D-GLUCURONIC ACID	M-H	C6H10O7	53.8	0.467574	98.2567	0.0149667	409.678	404.295	160.624	306.349	251.797	292.699	197.437	218.573	226.919	181.162	543.882	219.748	137.909	145.092	213.361	221.791	154.223	138.74	0.610842	161.772	179.662	140.746	201.722	226.504	181.314	354.695	306.71	162.419	199.152	200.366	170.509	137.539	167.015	163.747	146.579	155.515
9.58_209.0304m/z		209.03	9.57748	0.537517	3	100 - 6.93 - 1.65 - 0.249 - 0.00842	D-GLUCARIC ACID	M-H	C6H10O8	42.8	0.377854	99.6695	-0.234817	872.623	185.209	226.322	236.77	257.415	217.35	104.69	310.919	510.267	456.494	329.475	296.375	139.752	79.7502	1307.8	870.582	169.256	178.142	0	571.144	384.005	115.541	175.962	242.485	201.155	200.565	210.603	254.665	48.6833	297.957	445.131	107.042	315.59	287.995	281.995	228.043
8.42_295.0520m/z		295.052	8.41852	0.319167	5	100 - 8.44 - 0.41	GERANYL PYROPHOSPHATE	M-H2O-H	C10H20O7P2	43.2	4.60423	95.8891	0.100367	24.7049	8.10799	7.3079	8.26696	7.16472	9.55461	11.046	10.2536	2.19589	6.9282	14.4861	4.36047	5.25307	12.0796	8.81709	31.6148	1.39222	11.2641	1.09522	7.71233	6.15424	2.92557	5.12045	7.7437	7.6231	16.6418	13.1728	6.29621	3.2524	12.6991	12.2822	3.74945	7.28365	6.19499	4.15918	5.71201
8.65_195.0512m/z		195.051	8.6537	0.520733	18	100 - 6.85 - 2.26 - 0.0162	GLUCONIC ACID	M-H	C6H12O7	43.4	0.667783	99.3175	0.151433	2356.29	402.354	63.8141	623.492	643.759	589.749	53.7987	5267.66	262.396	268.929	454.187	224.91	93.0897	36.1039	1718.62	680.722	13.5089	160.071	0.859706	181.629	443.252	17.0588	32.0216	810.188	850.145	180.385	686.083	270.158	331.67	3955.68	1506.9	37.5415	2624.1	359.694	288.092	224.875
8.25_132.0423n	132.042	113.024	8.25053	0.722333	8	100 - 7.2 - 1.28 - 0.121	GLUTARIC ACID	M-H2O-H, M-H	C5H8O4	42.4	0.374295	98.1657	-0.2068	934.156	806.98	810.379	805.301	1038.41	766.549	955.04	1125.34	983.083	959.905	855.248	983.567	920.692	675.675	714.401	851.24	824.557	863.26	36.3266	932.214	981.324	837.565	775.283	1113.45	1265.06	1105.94	880.913	1001.49	959.025	783.249	759.235	633.503	762.28	916.11	955.276	953.421
6.89_159.0299m/z		159.03	6.88995	0.453467	20	100 - 8.07 - 1.13	GULONO-1,4-LACTONE	M-H2O-H	C6H10O6	41.4	-0.215538	98.5964	-0.314233	12.7223	2.02076	3.32623	1.38575	6.89681	3.11034	3.81534	17.6856	5.64308	3.31366	1.47698	0.942232	2.03005	1.74526	47.7852	47.3045	1.7743	0.985087	1.3993	3.58179	6.66276	3.75922	3.11667	7.54511	3.62552	1.32599	4.79865	5.32953	7.82232	31.1042	20.8116	0.615372	36.0101	4.13806	6.35302	5.30931
9.71_855.0183m/z		855.018	9.71187	0.302383	2	100 - 21.7	INOSINE 5'-DIPHOSPHATE	2M-H	C10H14N4O11P2	40.3	-1.52168	90.2636	-0.271267	284.421	46.1133	54.8629	28.522	13.7121	18.7621	13.0399	288.73	31.2722	56.942	35.1633	53.4623	22.5301	13.6512	3.456	31.6603	22.1635	30.0353	0	31.7452	21.2084	30.269	38.6151	25.8036	16.1877	37.183	34.0649	33.1302	15.0456	42.4492	104.311	44.6239	47.3465	27.3847	21.1672	27.1389
6.79_197.0464m/z		197.046	6.78918	0.587867	4	100 - 12.5	L-(+)-3-METHOXY-4-HYDROXYMANDELIC ACID	M-H	C9H10O5	42.4	4.45882	96.48	-0.10945	45.1986	21.0848	40.9639	7.83429	31.1905	26.5363	27.468	152.222	41.1753	28.3017	30.6502	23.5951	28.4273	21.9221	54.2564	134.357	19.4697	15.5778	38.0767	27.745	35.0852	37.0111	27.824	44.1771	30.166	10.9669	24.4675	37.5932	42.8713	190.645	103.854	7.38256	149.194	32.9872	31.0584	40.3316
8.82_124.0075m/z		124.007	8.82168	0.503883	4	100 - 4.89 - 2.15	L-CYSTEIC ACID	M-CO2-H	C3H7NO5S	44.8	0.423337	96.4646	-0.09385	1381.72	1224.38	784.516	835.38	691.2	747.094	839.34	1201.93	810.915	543.546	1088.4	1048.45	748.235	660.242	598.784	616.534	883.282	736.995	0.820826	721.999	738.897	710.613	723.454	640.155	802.692	521.08	661.367	658.025	599.752	1150.05	584.926	477.186	741.942	660.566	683.769	753.696
8.67_147.0532n	147.053	146.046	8.6705	0.890233	8	100 - 6.13 - 0.00462	L-GLUTAMIC ACID	M-CO2-H, M-H	C5H9NO4	53.2	0.306306	99.0017	-0.0173667	2179.59	1129.77	402.945	547.68	637.944	495.785	343.663	1696.55	841.11	284.555	852.642	876.388	421.587	206.264	628.218	1072.8	595.252	756.498	1.91821	1048.64	629.841	94.2544	289.554	767.524	927.796	1151.92	910.298	262.224	785.628	833.844	585.215	161.296	244.054	164.205	425.379	331.341
7.01_207.0776m/z		207.078	7.00752	0.520667	6	100 - 11.5 - 20.6	L-KYNURENINE	M-H	C10H12N2O3	39.5	0.258152	85.1784	-0.200533	315.241	114.721	292.07	108.393	181.547	94.6809	107.866	241.023	85.1583	159.892	176.719	126.525	218.102	208.232	167.139	328.563	117.066	185.084	11.3646	170.197	155.278	129.959	118.794	183.461	339.932	113.522	210.114	153.288	222.047	372.292	176.018	135.084	305.269	103.034	129.241	153.588
6.82_130.0875m/z		130.087	6.82278	0.873417	8	100 - 7.77 - 0.702	L-LEUCINE	M-H	C6H13NO2	42.2	1.05296	99.2971	-0.193333	33081.2	13781.7	26856.3	13382.2	20148.2	9577.78	17954.3	21552.6	17223.7	20622.7	19309.7	21206.3	24615.5	26170.5	21331.7	22490.5	17674	17981.8	60.0718	22792.2	20614	29945.4	19068.2	22333.6	20229.6	25484.4	26155.1	19122	21852.3	20233.4	16042.6	22989.5	21611.7	17990.4	20505.8	24004
7.34_148.0441m/z		148.044	7.34345	1.31015	3	100 - 44.4 - 4.63	L-METHIONINE	M-H	C5H11NO2S	37.2	2.04174	74.372	-0.18865	3341.72	2034.01	1846.55	1295.54	1146.01	1038.81	1044.14	3185.08	1101.72	1037.61	2268.53	1845.69	1554.36	1307.85	1763.04	2532.25	398.16	1447.44	11.8605	1367.32	1340.89	1026.22	1043.78	1522.54	2804.13	3027.72	2299.64	1604.57	1544.92	2818.85	2280.91	668.76	3309.1	1046.83	1371.86	1010.09
7.55_116.0718m/z		116.072	7.545	6.1142	9	100 - 9.04 - 0.546	L-NORVALINE	M-H	C5H11NO2	51.3	0.664041	97.1957	0.0203833	12345.3	10371	7775.23	9697.74	8086.36	6043.87	7792.48	12056.7	6366.23	6006.8	10377	11391.5	8182.83	7851.94	6270.77	11051.1	4634.24	10374.8	7427.89	6970.28	6659.68	7688.64	4915.87	7852.45	8250.23	14915.4	14165.9	6099.65	6471.18	8172.62	6972.97	5244.91	6613.97	5335.39	7588.05	5169.79
7.38_128.0718m/z		128.072	7.37703	0.470317	6	100 - 7.46 - 0.692	L-PIPECOLIC ACID	M-H	C6H11NO2	43.4	0.691872	99.561	-0.137383	85.4362	47.4705	45.6911	57.4579	33.3953	22.9689	18.9307	47.8694	17.9125	23.8374	86.9918	114.053	34.4554	30.1873	33.2545	41.9035	10.0379	36.8799	1.3601	35.6835	37.8841	21.4272	80.7651	51.0988	52.6319	67.6829	95.8266	22.9805	23.4677	57.4991	67.7722	20.6208	45.521	20.7303	103.395	25.1132
8.12_217.0483m/z		217.048	8.11615	0.638333	9	100 - 7.72	MANNITOL	M+Cl	C6H14O6	47	-0.966003	97.9188	0.0529	1813.32	250.156	122.146	627.612	81.6866	246.721	215.714	3229.15	93.4346	68.2068	1044.8	81.8828	98.5681	396.274	429.295	811.712	21.1413	198.068	4.77543	379.676	102.333	576.81	68.4585	96.7834	521.738	1040.06	507.383	4212.07	175.753	1073.14	801.433	65.6427	800.714	54.9103	98.9077	148.912
9.54_149.0093m/z		149.009	9.54388	0.503933	9	100 - 5.25 - 1.34 - 1.54	MESO-TARTARIC ACID	M-H	C4H6O6	42.6	0.786334	97.9757	-0.20795	489.056	28.2584	22.7355	15.2267	33.6717	30.8846	17.628	26.6483	24.8935	26.7815	113.812	19.3993	11.8865	4.05959	74.4415	72.8327	14.8079	21.0712	0	25.1876	39.6092	4.87512	42.7969	181.775	13.4569	11.8851	11.7696	11.6511	3.04604	40.7925	48.2268	6.82698	32.5737	29.4842	10.088	5.972
6.44_215.0539m/z		215.054	6.43643	0.722333	4	100 - 8.86	METHYL BETA-D-GALACTOSIDE	M+Na-2H	C7H14O6	51.9	0.815855	97.7302	0.0155	1430.6	31.9649	381.212	22.7918	3200.26	1515.11	545.541	256.457	1417.85	869.621	11.6504	27.07	298.752	88.145	132.932	171.688	1293.69	51.9228	6.35788	773.549	725.802	841.807	724.028	1258.81	91.3254	89.6205	93.545	729.314	1306.33	158.265	174.561	43.5083	156.807	1024.64	998.077	1036.13
9.34_359.1196m/z		359.12	9.34232	0.26875	20	100 - 10.4	MYO-INOSITOL	2M-H	C6H12O6	43.6	0.384737	95.5364	-0.130417	7.14898	0.708066	5.20495	0	1.52896	1.5955	2.13883	11.9639	5.52223	1.52875	3.93927	3.96628	2.86441	11.3729	2.82032	2.31911	4.33592	1.2143	0	4.04167	1.89154	2.56931	4.43468	4.97094	4.33384	0.584141	1.27402	0.884016	2.04087	3.6374	1.15123	0.119462	1.2964	2.41564	1.92967	1.46944
1.04_228.2091n	228.209	227.202	1.04447	0.671883	2	100 - 15.5 - 0.00482	MYRISTIC ACID	M-H, M+FA-H, 2M-H	C14H28O2	53.7	0.69529	98.5899	0.00176667	675.904	2447.74	490.472	2104.33	1098.15	1934.25	1020.99	1587.26	1577.34	841.937	753.103	3133.16	890	825.989	1761.96	1056.38	2057.42	1139.79	1629.38	1311.66	1089.66	1850.82	1695.45	980.935	1719.61	836.728	2630.56	990.835	957.298	1340.99	926.847	3826.35	1592.01	1573.46	612.358	1110.59
7.02_220.0826m/z		220.083	7.02432	0.839817	4	100 - 37.4	N-ACETYL-D-MANNOSAMINE	M-H	C8H15NO6	38.7	-0.175578	78.6476	0.15855	318.294	56.4148	156.14	43.7652	128.514	117.947	115.206	180.744	177.517	104.732	71.7144	58.306	106.937	82.8048	146.358	198.816	128.525	80.0098	3.05717	116.74	110.09	146.792	248.938	125.534	177.45	57.9358	77.2229	120.407	105.514	151.49	158.581	118.503	166.26	99.7296	105.382	142.698
7.28_116.0353m/z		116.035	7.27627	0.554267	5	100 - 4.81 - 0.442	N-ACETYLGLYCINE	M-H	C4H7NO3	44.3	0.297291	99.6759	0.103067	164.4	72.852	75.3366	89.076	146.06	91.9177	60.4398	225.424	196.62	106.976	124.879	490.327	138.065	82.8897	723.207	329.209	31.0892	112.374	12.4512	48.7683	83.015	119.136	101.504	83.8155	115.286	63.296	212.576	77.2538	95.6339	879.218	132.43	66.604	594.926	154.656	80.4146	138.717
8.87_196.0232m/z		196.023	8.87207	0.117567	4	100 - 4.1	N-ACETYL-L-ASPARTIC ACID	M+Na-2H	C6H9NO5	48.8	2.6625	96.0339	0.0343333	3.36018	7.77049	4.62806	3.81518	2.46917	7.1735	5.85259	4.49168	6.18898	5.49764	4.96756	4.96371	4.5097	5.29611	3.53433	2.86202	4.63089	4.61708	0.622589	3.4319	7.06177	4.20587	3.91278	1.77722	3.10126	7.7615	6.77061	3.53719	2.16082	2.63964	1.30467	2.34694	1.11614	4.26823	2.26651	3.48473
8.69_156.0415m/z		156.042	8.6873	0.2184	2	100 - 4.6	N-AMIDINO-L-ASPARTIC ACID	M-H2O-H	C5H9N3O4	41.4	0.425238	97.0545	-0.31565	0.256592	0.0243547	0	0.920064	0.976841	0.0152709	0.148858	5.42884	0.330758	0.658536	1.58637	0.58736	0.583401	0.0413615	1.10754	1.26561	0.0526268	2.98229	0.110489	0.174272	0.91721	0.00345498	0.169658	1.9993	3.7711	0.650533	3.45926	0.91273	0.0470006	6.05109	2.79478	0.432657	3.80152	0.62574	3.0449	1.41393
7.80_131.0463m/z		131.046	7.79698	0.302367	5	100 - 37.8	N-CARBAMOYL-BETA-ALANINE	M-H	C4H8N2O3	38	0.998259	75.9605	-0.179267	21.9516	5.01348	1.70188	2.88791	2.55686	4.46326	1.27462	8.51788	2.85474	1.52738	13	3.30576	1.06558	1.53952	4.73963	7.21695	0.420954	2.42604	0.000491	0.836699	2.19725	1.30509	0.72707	2.46457	8.54112	2.2543	6.01049	3.15764	2.33519	8.70883	6.29079	1.49876	5.61682	1.05878	2.14915	3.75458
0.98_411.3482m/z		411.348	0.977283	0.5207	2	100 - 25.9 - 5.49	NERVONIC ACID	M+FA-H	C24H46O2	40.6	0.48937	97.9095	-0.0680667	298.755	460.216	324.228	330.183	361.344	155.511	525.345	173.415	193.431	444.164	236.683	285.771	488.364	280.701	265.174	218.444	471.566	521.773	316.97	230.182	580.902	226.856	151.164	188.793	403.682	529.305	484.035	490.787	447.433	216.929	373.191	964.384	416.103	169.176	557.764	213.569
5.76_122.0250m/z		122.025	5.7645	0.30235	7	100 - 0.603	NICOTINIC ACID	M-H	C6H5NO2	53.5	1.85614	93.49	0.00723333	0	2.43765	0.0793493	1.70042	0.630548	0.472386	1.20453	0.388112	0.816843	0.401695	0.321253	0.536931	1.44409	0.6743	0.67494	1.8333	0.571765	1.207	0	1.10898	0.708045	0.467823	0.41111	0.0708419	0.440218	0	0.0308506	0.536066	0.135955	1.40312	1.0982	0.331364	2.11168	0.556715	0.824072	0
8.08_102.0561m/z		102.056	8.08255	0.369567	12	100 - 0.491 - 0.026	N-METHYL-D-ASPARTIC ACID	M-CO2-H	C5H9NO4	41.6	0.39674	93.9387	-0.199267	152.081	202.928	112.895	79.429	349.834	96.338	195.047	138.59	148.683	164.879	326.177	232.236	191.829	92.9434	99.3894	106.346	117.216	149.594	1.62455	128.481	159.627	125.604	114.428	283.141	110.507	272.761	159.907	115.829	125.738	112.795	87.7291	183	64.5657	102.934	140.508	182.292
1.11_216.1726n	216.173	197.155	1.11165	0.688683	1	100 - 17.7 - 8.37 - 0.158	OMEGA-HYDROXYDODECANOIC ACID	M-H2O-H, M+Na-2H	C12H24O3	38.7	0.352806	91.0611	-0.168233	528.453	1328.03	333.672	529.603	572.418	916.174	544.847	460.138	584.752	470.521	361.991	1205.71	371.173	496.449	626.682	585.566	565.017	434.808	163.19	341.23	585.895	997.83	679.512	700.05	581.717	712.852	694.769	447.162	319.957	622.659	487.961	1138.98	736.785	632.372	452.344	818.597
8.03_244.1289m/z		244.129	8.03215	0.268767	2	100 - 8.41	OPHTHALMIC ACID	M-CO2-H	C11H19N3O6	39.7	-4.71733	93.6937	-0.289383	15.8176	7.79144	0.849735	9.10859	1.54932	0	0.286821	18.2999	0	1.9184	20.1457	1.17423	0	2.1831	26.0983	14.2513	0	2.01716	1.95296	1.20505	1.63785	0	0	1.05202	21.9773	3.69487	5.78539	0	0.141433	16.4722	16.8272	0.363321	12.3898	2.07169	1.44769	1.03155
2.02_143.0351m/z		143.035	2.01877	0.436767	17	100 - 5.93 - 0.393	PROPENOIC ACID	2M-H	C3H4O2	40.8	0.849823	97.535	-0.108417	50.3451	13.9044	17.9325	17.0287	14.8126	21.7861	26.9169	20.1605	14.3964	20.9523	201.289	17.9175	14.601	5.59589	29.2142	29.7512	7.45162	19.3998	194.479	20.5142	21.3889	12.3745	113.904	238.332	18.8536	9.23201	41.2836	19.7622	18.5577	25.0792	17.1499	8.12957	233.773	19.8816	21.0514	15.6433
1.62_122.0250m/z		122.025	1.61558	0.335983	7	100 - 0.0775	PYRIDINE-2,3-DICARBOXYLATE	M-CO2-H	C7H5NO4	38.9	1.48553	91.5971	-0.144983	3.29706	2.26035	2.72965	2.66865	3.38497	1.91279	1.95927	1.79139	3.69516	4.89798	0.792031	2.504	2.17194	1.60076	2.20508	3.71209	1.40592	2.52119	2.34345	2.82555	3.38563	2.046	2.05136	3.37712	3.56691	5.63051	3.08983	2.98883	1.48737	3.21941	1.19918	0.940057	2.23909	2.61111	2.49555	0.782162
1.33_152.0474n	152.047	187.008	1.33002	0.688717	8	100 - 8.52 - 5.11 - 0.442 - 0.0799 - 0.00679 - 0.000559	RESORCINOL MONOACETATE	M-CO2-H, M+Cl	C8H8O3	43.9	0.657496	95.6223	0.0165833	154385	5133.1	45022.7	3339.63	115233	132129	50221.1	287336	48819.7	88188.4	14574.3	71528.9	92461.7	94537.6	193877	2694.5	73085.8	45282	192.35	102793	65976.1	35225.2	204544	141358	32104	28071.6	19646.4	124741	76333.3	344152	201253	45718.9	149517	67600.5	80786	86083.6
7.38_151.0612m/z		151.061	7.37703	1.24295	13	100 - 6.3 - 0.878	RIBITOL	M-H	C5H12O5	48.4	0.121138	99.2091	-0.0405333	683.104	339.367	383.669	172.899	269.713	290.94	365.096	259.411	283.579	190.554	439.773	199.083	282.314	207.505	167.983	318.964	159.955	214.669	4.7902	321.883	242.018	220.661	484.062	397.336	300.919	160.255	400.515	282.172	260.983	285.513	184.804	165.747	345.423	172.371	250.731	219.044
1.62_137.0477n	137.048	182.046	1.61558	0.72235	4	100 - 10.3 - 1.39	SALICYLAMIDE	M-CO2-H, M-H, M+FA-H	C7H7NO2	40.2	0.152741	97.4399	0.15135	1423.27	702.067	976.675	1545.53	1175.41	1265.54	379.162	1271.06	588.425	624.046	721.237	1091.31	628.721	481.576	1199.01	1435.81	943.364	843.768	93.5695	462.789	1289.57	1434.25	1122.91	1362.82	602.186	546.702	581.896	850.629	702.593	1731.57	1221.32	372.254	963.103	1075.62	1471.07	596.85
1.55_93.0346m/z		93.0346	1.54838	0.65515	6	100 - 6.96 - 0.329	SORBIC ACID	M-H2O-H	C6H8O2	40.5	0.485026	99.4701	-0.181617	267.575	64.2982	206.252	1295.02	336.515	95.3362	153.246	429.584	48.0808	62.3798	34.3182	64.3141	22.8957	122.017	160.014	20.7048	133.517	34.6656	8.69207	71.2574	57.1536	49.57	61.0043	106.314	60.2017	199.841	66.1969	148.693	135.111	345.323	154.129	48.4169	256.808	87.8736	163.959	83.4931
9.68_701.1915m/z		701.192	9.67827	0.285567	3	100 - 23.6 - 29.9	STACHYOSE	M+Cl	C24H42O21	38.3	0.361606	82.7549	-0.419533	14.8844	0	6.7093	0.0716178	33.5514	16.9781	0	25.6468	0	0	2.96236	0	0	0.173872	3.33421	7.26606	2.18252	0	0	0.530151	4.36982	0	2.49392	3.05961	3.41725	0.628559	1.62956	2.91689	1.43617	0.619016	8.81358	0	1.88139	2.04482	1.0582	4.30286
8.70_377.0858m/z		377.086	8.7041	0.436717	21	100 - 14	SUCROSE	M+Cl	C12H22O11	46.4	0.582765	96.7708	-0.0642167	64.6835	26.7443	24.8826	204.869	34.7534	80.8628	12.031	63.8699	26.7093	7.54468	83.9076	14.9857	15.5597	14.7936	14.7977	23.0739	19.5481	17.7203	0.992699	27.6145	38.1448	14.8507	14.8195	32.4477	32.8172	31.7371	14.8457	20.8349	37.1337	30.9067	32.2466	7.13952	82.8436	3.02602	7.6952	16.9434
6.00_244.0698n	244.07	243.063	5.99967	0.638333	2	100 - 11.6	URIDINE	M-H, M+Cl, M+FA-H	C9H12N2O6	41.5	0.98892	97.6761	-0.201367	5013.01	4000.55	8397.18	2999.69	5855.24	5463.37	7742.2	5085.09	6527.3	6141.84	5955.23	7079.79	6765.32	8185.37	5543.1	5177.16	6988.3	6549.81	5.4289	7477.57	5971.94	2955.16	8109.66	6550.64	5798.36	2781.7	6868.15	5756.91	5858.35	7124.49	8190.33	7540.21	7208.52	11611.9	8064.49	6502.7
6.22_151.0263m/z		151.026	6.21805	1.46137	3	100 - 8.05 - 1.24 - 0.0528	XANTHINE	M-H	C5H4N4O2	41	1.1495	98.4165	-0.310583	174.594	228.115	181.701	308.247	141.492	208.624	123.048	525.857	198.306	156.012	174.126	206.226	201.049	183.626	600.447	640.056	156.603	299.337	4.74225	192.054	249.747	81.2821	298.147	184.509	443.924	168.555	230.055	184.625	236.384	986.072	710.244	270.321	903.919	185.583	260.736	156.658
[truncated: 357 more columns]
